# Supplementary material for: Regulatory role of microRNA in mesenteric lymph nodes after Salmonella Typhimurium infection
Source: Vet Res. 2018 Feb 1;49:9. doi: 10.1186/s13567-018-0506-1 (PMC5796392; doi:10.1186/s13567-018-0506-1)
Supplement: Supplementary file 1 — Additional file 1. Primers used in this study. Information of primers used in this study. [file 13567_2018_506_MOESM1_ESM.xlsx]

## Sheet: Primers
Gene Name	Accesion (NCBI/Enssemble)	Product Length	Opt. Annealing Ta	Sense Primer (Forward)	Anti-sense Primer (Reverse)
BCL2	ENSSSCG00000004895	136	57.3	ATGTGTGTGGAGAGCGTCAA	CAACCACACATGCACCTACC
BECN1	ENSSSCG00000017386	125	60	AGGAGCTGCCGTTGTACTGT	TGTCTCGCCTTTCTCAACCT
CASP1	NM_214162	116	60	CTCTCCACAGGTTCACAATC	GAAGACGCAGGCTTAACTGG
IFN-y	X53085	100	57	CAAAGCCATCAGTGAACTCATCA	TCTCTGGCCTTGGAACATAGTCT
IL-1β	NM_214055	70	57	GGCCGCCAAGATATAACTGA	GGACCTCTGGGTATGGCTTTC
MAP1ALC3 (LC3)	ENSSSCG00000007281	150	60	CATGAGCGAGTTGGTCAAGA	AGGAAGCCATCCTCATCCTT
NLRC5	KC514136.1	110	59	GTTTTCCAGGCACGGTCTTC	GCATATTCCCGACTGGTCATG
PSMB8	ENSSSCG00000028872	96	56.7	TATGATCTGTGGCTGGGACA	CCGCTACCAGTGGAGAACAT
SQSTM1	ENSSSCG00000014016	124	60	TGTAAGGGCCCATTTCTCTG	CAGCTATCAGCTCCCACACA
STAT1	NM_213769.1	62	60	TGGCACAGTGGCTAGAAAATCA	GGTGGCAAACGAAACATCATT
STAT3	DQ470570.1	61	60	ACAGCCCTGCATGCCTATG	AAACTGGACACCGGTCTTGATG
TLR-4	AB188301	108	57	GCCATCGCTGCTAACATCATC	CTCATACTCAAAGATACACCATCGG
PSMB9	DQ295031.1	62	61	CCCTGCATCATCGAATCTACTG	CGCTATGGCCTGAGCATCA
miRNA Name	Accesion (miRBase)	Product Length	Opt. Annealing Ta	Sense Primer (Forward)	Anti-sense Primer (Reverse)
ssc-miR-374a-5p	MIMAT0013913	-	59	CGCGGTTATAATACAACCTGATA	GGTCCAGTTTTTTTTTTTTTTTCACT
ssc-miR-139-5p	MIMAT0002159	-	59	CTACAGTGCACGTGTCTC	GGTCCAGTTTTTTTTTTTTTTTCTG
ssc-miR-451	MIMAT0018382	-	59	CAGAAACCGTTACCATTACTGA	GGTCCAGTTTTTTTTTTTTTTTAACTC
ssc-miR-215	MIMAT0010192	-	59	CGCAGATGACCTATGAATTGAC	GGTCCAGTTTTTTTTTTTTTTTGTC
ssc-miR-204	MIMAT0002164	-	59	CAGTTCCCTTTGTCATCCTATG	GTCCAGTTTTTTTTTTTTTTTAGGCA
ssc-miR-100	MIMAT0013911	-	59	GAACCCGTAGATCCGAAC	GGTCCAGTTTTTTTTTTTTTTTCAC
ssc-miR-182	MIMAT0025366	-	59	AGTTTGGCAATGGTAGAACTC	GGTCCAGTTTTTTTTTTTTTTTAGTG
ssc-miR-30a-3p	MIMAT0015300	-	59	CTTTCAGTCGGATGTTTGC	GGTCCAGTTTTTTTTTTTTTTTGCT
ssc-miR-148b-3p	MIMAT0013901	-	59	AGTCAGTGCATCACAGAAC	GGTCCAGTTTTTTTTTTTTTTTACAAAG
ssc-miR-125a	MIMAT0013897	-	59	CCCTGAGACCCTTTAACCT	GGTCCAGTTTTTTTTTTTTTTTCAC
ssc-miR-125b	MIMAT0002120	-	59	CGCAGTCCCTGAGACC	GGTCCAGTTTTTTTTTTTTTTTCACA
ssc-miR-30d	MIMAT0013871	-	59	GTAAACATCCCCGACTGGA	CCAGTTTTTTTTTTTTTTTAGCTTCC
ssc-miR-21-5p	MIMAT0002165	-	59	GCAGTAGCTTATCAGACTGATG	GGTCCAGTTTTTTTTTTTTTTTCAAC
ssc-miR-221-3p	MIMAT0007762	-	59	CAGAGCTACATTGTCTGCTG	TCCAGTTTTTTTTTTTTTTTAAACCCA
ssc-miR-210	MIMAT0007761	-	59	TGTGCGTGTGACAGC	GTTTTTTTTTTTTTTTCAGCCGCT
