# Supplementary material for: Regulatory role of microRNA in mesenteric lymph nodes after Salmonella Typhimurium infection
Source: Vet Res. 2018 Feb 1;49:9. doi: 10.1186/s13567-018-0506-1 (PMC5796392; doi:10.1186/s13567-018-0506-1)
Supplement: Supplementary file 2 — Additional file 2. Summary of mapped reads to human and pig genomes. Table showing input reads, reads after pre-processing (clean reads), and reads mapped to human and porcine mature miRNA’ databases. [file 13567_2018_506_MOESM2_ESM.xlsx]

## Sheet: Hoja1
Sample	Input reads	Clean reads	Mature miRNA Human (reads)	Mature miRNA Pig (reads)
Infected MLN 1	6938273	2743029	981186	647903
Infected MLN 2	7690779	3853932	1408080	938818
Control MLN 1	7834402	3684244	1291594	946484
Control MLN 2	8265482	4315756	1299953	928716
TOTAL	30728936	14596961	4980813	3461921
