# Supplementary material for: Regulatory role of microRNA in mesenteric lymph nodes after Salmonella Typhimurium infection
Source: Vet Res. 2018 Feb 1;49:9. doi: 10.1186/s13567-018-0506-1 (PMC5796392; doi:10.1186/s13567-018-0506-1)
Supplement: Supplementary file 3 — Additional file 3. miRNA profile of control and infected mesenteric lymph node. Sequencing reads mapped to human (A) and porcine (B) miRNA databases, as well as miRNA exclusively mapped to each of those reference databases (C). [file 13567_2018_506_MOESM3_ESM.xlsx]

## Sheet: A) MLN-Human profile
Mature miRNA	Nod_Infec1_clean	Nod_Infec2_clean	Nod_C1_clean	Nod_C2_clean	Abundance
hsa-miR-21-5p	260497	324052	222039	222194	1028782
hsa-miR-143-3p	66677	118499	147441	149166	481783
hsa-miR-126-3p	41955	94221	106760	107815	350751
hsa-miR-26a-5p	57795	98421	79521	80118	315855
hsa-miR-148a-3p	26233	44189	78639	79140	228201
hsa-let-7g-5p	54576	72809	48288	48879	224552
hsa-let-7f-5p	44844	55257	52394	52660	205155
hsa-let-7i-5p	45169	54319	36107	36015	171610
hsa-let-7a-5p	24274	36831	36253	36420	133778
hsa-miR-99a-5p	23623	40200	33726	34272	131821
hsa-miR-100-5p	10933	20000	26667	26701	84301
hsa-miR-10a-5p	6755	20313	26975	27045	81088
hsa-miR-199a-3p	10827	19756	19047	19026	68656
hsa-miR-146b-5p	16362	14398	16822	16895	64477
hsa-miR-191-5p	15515	17410	15292	15634	63851
hsa-miR-181a-5p	11341	18896	12930	13018	56185
hsa-miR-24-3p	10672	14886	14411	14561	54530
hsa-miR-150-5p	16063	17748	8698	8684	51193
hsa-miR-92a-3p	11844	14210	11231	11305	48590
hsa-miR-27b-3p	9161	13658	12644	12670	48133
hsa-let-7b-5p	8285	13984	10822	10970	44061
hsa-miR-142-5p	9458	9922	11577	11686	42643
hsa-miR-30d-5p	7056	10301	12366	12498	42221
hsa-miR-199a-5p	4827	10086	10117	10293	35323
hsa-miR-199b-3p	5402	9853	9498	9493	34246
hsa-miR-101-3p	4614	8040	8005	7989	28648
hsa-miR-128-3p	3964	5516	9151	9233	27864
hsa-miR-423-3p	5385	6834	6221	6326	24766
hsa-miR-26b-5p	5047	6198	6696	6547	24488
hsa-miR-363-3p	7307	7168	4968	4980	24423
hsa-miR-30a-5p	3081	6689	7048	7248	24066
hsa-miR-27a-3p	4856	6785	6152	6205	23998
hsa-miR-125b-5p	3916	5567	6870	6820	23173
hsa-miR-142-3p	4735	5217	6172	6396	22520
hsa-miR-30e-5p	4104	6106	5967	6051	22228
hsa-miR-378a-3p	5322	6841	4730	4791	21684
hsa-miR-103a-3p	4922	6212	4631	4778	20543
hsa-miR-151a-3p	3262	4139	6393	6689	20483
hsa-miR-29a-3p	4776	5839	4427	4270	19312
hsa-miR-7-5p	4662	4762	3499	3573	16496
hsa-miR-125a-5p	2847	3605	4775	4772	15999
hsa-miR-148b-3p	2331	3796	4555	4566	15248
hsa-miR-145-5p	2685	5136	3585	3718	15124
hsa-miR-140-3p	3958	4753	3178	3082	14971
hsa-let-7d-5p	3473	3918	3592	3491	14474
hsa-miR-532-5p	2338	4190	3640	3649	13817
hsa-miR-25-3p	2832	3143	3487	3719	13181
hsa-miR-199b-5p	2032	2875	4015	4097	13019
hsa-miR-139-5p	1272	3177	4142	4339	12930
hsa-miR-423-5p	3160	3543	3034	3112	12849
hsa-miR-152-3p	1760	3329	3612	3715	12416
hsa-miR-218-5p	1583	3087	3852	3757	12279
hsa-miR-186-5p	2623	3193	2958	2987	11761
hsa-miR-320a	2808	4091	2321	2371	11591
hsa-miR-22-3p	2633	3045	2585	2625	10888
hsa-let-7c-5p	1787	3167	2855	2957	10766
hsa-miR-23a-3p	3087	3770	1964	1931	10752
hsa-miR-20a-5p	2810	3053	2272	2247	10382
hsa-miR-185-5p	2715	2968	2242	2171	10096
hsa-miR-425-5p	2285	2670	2031	2009	8995
hsa-let-7e-5p	1156	2515	2578	2644	8893
hsa-miR-30c-5p	1643	2013	2477	2539	8672
hsa-miR-146a-5p	2889	2000	1849	1713	8451
hsa-miR-181b-5p	2024	2667	1748	1726	8165
hsa-miR-204-5p	763	2090	2468	2451	7772
hsa-miR-126-5p	640	1859	2080	2068	6647
hsa-miR-221-3p	1860	1919	1280	1318	6377
hsa-miR-16-5p	1446	1560	1568	1684	6258
hsa-miR-155-5p	2118	1818	1150	1132	6218
hsa-miR-99b-5p	1180	1624	1681	1678	6163
hsa-miR-339-5p	1269	1708	1530	1533	6040
hsa-miR-30b-5p	1409	1846	1144	1141	5540
hsa-miR-98-5p	1044	1332	1452	1456	5284
hsa-miR-455-5p	497	1542	1513	1572	5124
hsa-miR-1307-3p	1206	1338	1174	1180	4898
hsa-miR-361-3p	1380	1316	1009	1037	4742
hsa-miR-151a-5p	316	674	1767	1814	4571
hsa-miR-19b-3p	1031	1332	1120	1055	4538
hsa-miR-9-5p	1045	1264	1081	1055	4445
hsa-miR-23b-3p	1018	1492	919	960	4389
hsa-miR-1271-5p	1090	1249	1005	1011	4355
hsa-miR-214-3p	623	1160	1176	1151	4110
hsa-miR-93-5p	985	1259	923	916	4083
hsa-miR-17-5p	1088	1042	823	825	3778
hsa-miR-450a-5p	347	1050	1147	1200	3744
hsa-miR-15b-5p	1096	985	773	786	3640
hsa-miR-28-3p	801	1084	857	846	3588
hsa-miR-222-3p	987	954	807	746	3494
hsa-miR-203a	623	1107	848	792	3370
hsa-miR-145-3p	447	770	1001	1110	3328
hsa-miR-340-5p	612	853	879	887	3231
hsa-miR-1	471	731	921	959	3082
hsa-miR-342-3p	759	1031	608	662	3060
hsa-miR-381-3p	1094	1161	375	417	3047
hsa-miR-140-5p	562	698	857	892	3009
hsa-miR-484	823	751	577	611	2762
hsa-miR-32-5p	392	505	859	786	2542
hsa-miR-223-3p	453	782	621	581	2437
hsa-miR-499a-5p	500	630	620	599	2349
hsa-miR-28-5p	499	668	572	558	2297
hsa-miR-92b-3p	588	669	420	416	2093
hsa-miR-451a	191	457	590	623	1861
hsa-miR-455-3p	153	558	600	535	1846
hsa-miR-148a-5p	280	546	524	490	1840
hsa-miR-106a-5p	648	566	316	298	1828
hsa-miR-450b-5p	163	374	605	591	1733
hsa-miR-107	338	480	432	444	1694
hsa-miR-744-5p	246	456	505	477	1684
hsa-miR-374b-5p	238	356	529	555	1678
hsa-miR-574-3p	349	509	417	389	1664
hsa-miR-214-5p	198	490	462	442	1592
hsa-miR-29b-3p	233	321	519	473	1546
hsa-miR-106b-3p	371	408	388	373	1540
hsa-miR-652-3p	418	446	334	311	1509
hsa-miR-106b-5p	338	380	407	369	1494
hsa-miR-425-3p	336	463	336	349	1484
hsa-miR-362-5p	310	460	355	331	1456
hsa-miR-378i	327	445	333	337	1442
hsa-miR-328-3p	240	356	418	414	1428
hsa-let-7d-3p	316	357	375	378	1426
hsa-miR-192-5p	255	452	340	377	1424
hsa-miR-374a-5p	170	176	499	549	1394
hsa-miR-195-5p	233	394	408	357	1392
hsa-miR-129-5p	171	395	388	377	1331
hsa-miR-340-3p	197	276	408	403	1284
hsa-miR-378c	378	414	228	226	1246
hsa-miR-30e-3p	257	269	343	359	1228
hsa-miR-143-5p	153	323	318	369	1163
hsa-miR-95-3p	161	301	315	343	1120
hsa-miR-708-5p	199	306	303	296	1104
hsa-miR-122-5p	167	186	385	361	1099
hsa-miR-708-3p	135	280	339	326	1080
hsa-miR-10b-5p	186	269	343	270	1068
hsa-miR-182-5p	115	279	322	346	1062
hsa-let-7a-3p	147	248	331	332	1058
hsa-miR-330-5p	217	302	252	239	1010
hsa-miR-1468-5p	170	210	309	311	1000
hsa-miR-500a-3p	170	314	239	235	958
hsa-miR-135b-5p	158	294	254	251	957
hsa-miR-22-5p	153	318	223	244	938
hsa-miR-542-3p	71	230	305	281	887
hsa-miR-330-3p	150	250	216	251	867
hsa-miR-769-5p	147	247	213	209	816
hsa-miR-3613-5p	145	204	246	209	804
hsa-miR-1343-3p	166	236	189	210	801
hsa-miR-1260b	212	280	161	139	792
hsa-miR-24-2-5p	166	240	192	180	778
hsa-miR-19a-3p	152	176	194	229	751
hsa-miR-15a-5p	163	191	198	196	748
hsa-miR-193a-5p	160	234	195	159	748
hsa-miR-504-5p	92	193	199	242	726
hsa-miR-1260a	184	258	144	136	722
hsa-miR-326	163	289	117	143	712
hsa-miR-676-3p	79	161	237	234	711
hsa-miR-125b-1-3p	91	160	216	240	707
hsa-miR-1307-5p	126	238	178	162	704
hsa-miR-505-3p	140	201	171	184	696
hsa-miR-130a-3p	86	151	204	236	677
hsa-miR-30a-3p	95	160	200	220	675
hsa-miR-574-5p	136	177	179	179	671
hsa-miR-20b-5p	218	191	109	134	652
hsa-miR-660-5p	97	193	181	171	642
hsa-miR-221-5p	166	220	133	117	636
hsa-miR-132-3p	141	237	131	110	619
hsa-miR-132-5p	101	194	171	123	589
hsa-miR-181a-3p	111	182	147	145	585
hsa-miR-149-5p	101	117	179	154	551
hsa-miR-125b-2-3p	90	120	165	142	517
hsa-miR-320b	128	160	111	100	499
hsa-miR-223-5p	116	133	120	109	478
hsa-miR-335-3p	33	102	182	155	472
hsa-miR-29c-5p	85	205	83	98	471
hsa-miR-29c-3p	85	124	130	128	467
hsa-miR-500a-5p	125	167	81	82	455
hsa-miR-151b	29	72	169	166	436
hsa-miR-184	159	81	100	92	432
hsa-miR-148b-5p	90	118	127	97	432
hsa-miR-127-3p	166	159	53	48	426
hsa-miR-34c-5p	102	119	105	97	423
hsa-miR-532-3p	93	132	93	93	411
hsa-miR-497-5p	72	96	107	115	390
hsa-miR-31-5p	79	97	111	102	389
hsa-miR-30c-2-3p	62	112	103	99	376
hsa-miR-378a-5p	85	107	89	89	370
hsa-miR-378d	96	135	67	66	364
hsa-miR-147b	140	117	60	46	363
hsa-miR-15b-3p	90	98	88	82	358
hsa-miR-331-3p	70	116	82	85	353
hsa-miR-1306-5p	78	104	82	88	352
hsa-miR-421	64	65	96	122	347
hsa-miR-1306-3p	57	111	84	94	346
hsa-miR-1249	65	113	71	84	333
hsa-miR-671-5p	101	96	56	76	329
hsa-let-7i-3p	56	93	86	90	325
hsa-miR-615-3p	25	47	133	117	322
hsa-miR-18a-5p	75	79	90	75	319
hsa-miR-183-5p	37	96	95	91	319
hsa-miR-9-3p	55	78	92	82	307
hsa-miR-374a-3p	60	69	97	77	303
hsa-miR-365a-3p	56	87	77	82	302
hsa-miR-365b-3p	56	87	77	82	302
hsa-miR-10a-3p	39	92	72	95	298
hsa-miR-424-5p	27	96	74	86	283
hsa-miR-133a-3p	45	83	71	76	275
hsa-miR-138-5p	28	96	70	81	275
hsa-miR-194-5p	39	76	81	75	271
hsa-miR-370-3p	116	83	30	34	263
hsa-miR-204-3p	34	81	72	71	258
hsa-miR-139-3p	20	51	93	92	256
hsa-miR-215-5p	28	60	86	80	254
hsa-let-7b-3p	33	67	71	77	248
hsa-miR-129-1-3p	49	84	65	48	246
hsa-miR-144-3p	25	59	83	78	245
hsa-miR-411-5p	94	76	39	35	244
hsa-miR-424-3p	13	49	84	93	239
hsa-miR-671-3p	36	45	85	71	237
hsa-miR-99b-3p	43	51	64	68	226
hsa-miR-130b-3p	64	62	56	39	221
hsa-miR-34a-5p	43	76	51	46	216
hsa-miR-27a-5p	54	57	52	52	215
hsa-miR-185-3p	66	60	36	44	206
hsa-miR-335-5p	16	56	66	68	206
hsa-miR-210-3p	53	71	36	34	194
hsa-miR-874-3p	21	51	56	63	191
hsa-miR-181d-5p	24	54	63	42	183
hsa-miR-181a-2-3p	35	48	53	45	181
hsa-miR-379-5p	63	63	25	29	180
hsa-let-7f-1-3p	32	36	56	54	178
hsa-miR-500b-5p	41	65	33	36	175
hsa-miR-503-5p	15	28	67	65	175
hsa-miR-17-3p	32	55	45	42	174
hsa-miR-30d-3p	23	49	56	41	169
hsa-miR-26b-3p	36	41	45	38	160
hsa-miR-25-5p	29	41	46	44	160
hsa-miR-96-5p	12	40	46	60	158
hsa-miR-193b-3p	29	52	34	40	155
hsa-let-7f-2-3p	33	53	32	35	153
hsa-miR-502-3p	41	42	38	31	152
hsa-miR-10b-3p	34	36	37	45	152
hsa-miR-324-5p	45	56	30	19	150
hsa-miR-543	61	45	17	25	148
hsa-miR-7-1-3p	51	40	29	26	146
hsa-miR-486-5p	23	33	48	42	146
hsa-miR-409-3p	46	48	30	20	144
hsa-miR-454-3p	30	36	39	39	144
hsa-miR-495-3p	51	53	18	19	141
hsa-miR-320c	33	40	32	31	136
hsa-miR-196a-5p	40	38	31	26	135
hsa-miR-1277-5p	20	22	46	43	131
hsa-miR-92a-1-5p	37	36	25	31	129
hsa-miR-33a-5p	18	41	33	36	128
hsa-miR-181c-3p	23	41	27	32	123
hsa-miR-590-3p	14	36	37	36	123
hsa-miR-129-2-3p	28	44	21	26	119
hsa-miR-92b-5p	25	37	27	30	119
hsa-miR-18a-3p	36	34	23	23	116
hsa-miR-32-3p	28	30	23	35	116
hsa-miR-4792	21	42	30	22	115
hsa-miR-93-3p	27	19	34	34	114
hsa-miR-24-1-5p	22	27	31	34	114
hsa-miR-212-5p	25	23	28	35	111
hsa-miR-452-5p	15	31	33	32	111
hsa-miR-152-5p	10	34	40	27	111
hsa-miR-133b	19	30	30	29	108
hsa-miR-363-5p	29	24	27	25	105
hsa-miR-769-3p	25	33	22	24	104
hsa-miR-331-5p	21	25	23	31	100
hsa-miR-3591-5p	32	26	19	18	95
hsa-miR-187-3p	21	32	16	20	89
hsa-miR-7641	21	19	26	23	89
hsa-miR-299-3p	38	30	10	5	83
hsa-let-7e-3p	9	26	23	24	82
hsa-miR-324-3p	24	23	20	14	81
hsa-miR-628-5p	14	20	20	27	81
hsa-miR-4286	15	30	15	19	79
hsa-miR-505-5p	8	18	20	28	74
hsa-miR-21-3p	20	27	14	12	73
hsa-miR-1246	11	28	15	17	71
hsa-miR-449a	24	27	7	12	70
hsa-miR-582-5p	12	21	18	19	70
hsa-miR-26a-2-3p	13	18	19	19	69
hsa-miR-30b-3p	14	17	19	18	68
hsa-miR-188-5p	14	19	14	20	67
hsa-miR-219a-1-3p	11	21	18	15	65
hsa-miR-29b-2-5p	19	16	16	12	63
hsa-miR-99a-3p	9	23	12	19	63
hsa-miR-181b-3p	21	21	8	12	62
hsa-miR-378f	13	20	15	14	62
hsa-miR-30c-1-3p	15	15	18	12	60
hsa-miR-200a-3p	9	11	16	23	59
hsa-miR-1291	20	22	9	6	57
hsa-miR-4443	6	7	17	27	57
hsa-miR-200c-3p	11	16	19	9	55
hsa-miR-98-3p	15	8	16	14	53
hsa-miR-125a-3p	10	15	14	11	50
hsa-miR-345-3p	12	14	13	10	49
hsa-miR-130b-5p	8	8	15	18	49
hsa-miR-193a-3p	7	10	17	14	48
hsa-miR-18b-5p	12	13	16	6	47
hsa-miR-301a-5p	6	13	15	13	47
hsa-miR-136-3p	18	20	4	4	46
hsa-miR-200b-3p	8	12	11	13	44
hsa-miR-136-5p	11	21	7	2	41
hsa-miR-7977	10	10	5	13	38
hsa-miR-409-5p	17	13	1	6	37
hsa-miR-1271-3p	8	16	5	8	37
hsa-miR-1296-5p	8	13	12	4	37
hsa-miR-34b-3p	11	11	7	7	36
hsa-miR-206	8	9	10	9	36
hsa-miR-365a-5p	5	20	5	6	36
hsa-miR-628-3p	4	5	11	16	36
hsa-miR-1298-5p	3	18	10	5	36
hsa-miR-374b-3p	7	7	10	11	35
hsa-miR-217	2	3	12	18	35
hsa-miR-3607-3p	10	12	5	7	34
hsa-miR-422a	9	12	7	6	34
hsa-miR-362-3p	5	9	10	10	34
hsa-miR-190a-5p	4	9	12	9	34
hsa-miR-16-2-3p	9	9	9	6	33
hsa-miR-551a	7	7	8	11	33
hsa-miR-378g	12	11	5	4	32
hsa-miR-203b-3p	9	6	8	8	31
hsa-miR-16-1-3p	5	9	10	7	31
hsa-miR-345-5p	5	8	10	7	30
hsa-miR-20b-3p	10	11	3	5	29
hsa-miR-23b-5p	6	10	6	6	28
hsa-miR-216b-5p	2	10	8	8	28
hsa-miR-432-5p	8	8	4	7	27
hsa-miR-1248	7	5	9	6	27
hsa-miR-380-3p	12	9	1	4	26
hsa-miR-382-3p	12	7	2	5	26
hsa-miR-487b-3p	7	13	4	2	26
hsa-miR-301b	5	3	8	10	26
hsa-miR-369-3p	9	10	2	4	25
hsa-let-7g-3p	3	10	4	8	25
hsa-miR-744-3p	2	10	7	6	25
hsa-miR-27b-5p	2	7	7	9	25
hsa-miR-144-5p	1	6	8	10	25
hsa-miR-369-5p	13	4	6	1	24
hsa-miR-542-5p	1	6	7	10	24
hsa-miR-1277-3p	5	6	5	7	23
hsa-miR-483-3p	5	7	4	6	22
hsa-miR-6516-5p	3	4	8	7	22
hsa-miR-545-3p	1	6	8	7	22
hsa-miR-382-5p	7	10	0	4	21
hsa-miR-365b-5p	2	10	3	6	21
hsa-miR-411-3p	12	5	1	2	20
hsa-miR-361-5p	4	12	3	1	20
hsa-miR-3613-3p	4	5	4	7	20
hsa-miR-758-3p	9	5	3	2	19
hsa-miR-193b-5p	6	2	7	4	19
hsa-miR-485-5p	9	3	3	3	18
hsa-miR-329-3p	8	8	2	0	18
hsa-miR-34c-3p	6	3	5	4	18
hsa-miR-6516-3p	3	4	6	5	18
hsa-miR-141-3p	3	4	5	6	18
hsa-miR-301a-3p	2	4	6	6	18
hsa-miR-299-5p	7	5	1	4	17
hsa-miR-128-1-5p	4	5	6	2	17
hsa-miR-138-1-3p	1	6	5	5	17
hsa-miR-376c-3p	8	4	1	3	16
hsa-miR-31-3p	5	5	2	4	16
hsa-miR-454-5p	4	4	4	4	16
hsa-miR-135b-3p	3	2	8	3	16
hsa-miR-100-3p	3	1	5	7	16
hsa-miR-491-5p	0	5	5	6	16
hsa-miR-7705	0	4	5	7	16
hsa-miR-490-3p	6	3	5	1	15
hsa-miR-196b-5p	6	3	3	3	15
hsa-miR-485-3p	6	1	3	5	15
hsa-miR-205-5p	4	2	4	5	15
hsa-miR-4683	3	2	3	6	14
hsa-miR-493-3p	5	5	0	3	13
hsa-miR-323b-3p	4	5	1	3	13
hsa-miR-342-5p	4	4	4	1	13
hsa-miR-20a-3p	3	2	5	3	13
hsa-miR-320d	2	6	2	3	13
hsa-let-7a-2-3p	1	5	5	2	13
hsa-miR-101-5p	1	5	5	2	13
hsa-miR-652-5p	1	5	3	4	13
hsa-miR-210-5p	5	4	1	2	12
hsa-miR-106a-3p	2	4	3	3	12
hsa-miR-92a-2-5p	2	4	2	4	12
hsa-miR-23a-5p	1	3	4	4	12
hsa-miR-29b-1-5p	5	4	1	1	11
hsa-miR-216a-5p	1	1	4	5	11
hsa-miR-655-3p	4	4	1	1	10
hsa-miR-493-5p	3	5	2	0	10
hsa-miR-6087	3	2	3	2	10
hsa-miR-378e	2	4	2	2	10
hsa-miR-135a-5p	2	1	2	5	10
hsa-miR-582-3p	0	4	3	3	10
hsa-miR-3917	3	0	3	3	9
hsa-miR-4657	3	0	1	5	9
hsa-miR-190b	2	4	2	1	9
hsa-miR-494-3p	4	2	1	1	8
hsa-miR-4454	2	4	1	1	8
hsa-miR-4508	1	5	1	1	8
hsa-miR-200a-5p	1	3	4	0	8
hsa-miR-3064-5p	1	3	2	2	8
hsa-miR-219a-5p	1	2	2	3	8
hsa-miR-450b-3p	0	3	2	3	8
hsa-miR-449b-5p	2	4	1	0	7
hsa-miR-133a-5p	1	3	3	0	7
hsa-miR-590-5p	1	3	2	1	7
hsa-miR-34b-5p	1	1	3	2	7
hsa-let-7c-3p	1	0	4	2	7
hsa-miR-23c	0	4	1	2	7
hsa-miR-375	3	0	2	1	6
hsa-miR-1281	2	3	0	1	6
hsa-miR-147a	2	2	1	1	6
hsa-miR-377-3p	2	2	1	1	6
hsa-miR-760	2	1	3	0	6
hsa-miR-181c-5p	2	0	3	1	6
hsa-miR-935	1	2	2	1	6
hsa-miR-127-5p	3	2	0	0	5
hsa-miR-656-3p	3	1	0	1	5
hsa-miR-412-5p	2	1	1	1	5
hsa-miR-491-3p	2	1	1	1	5
hsa-miR-885-5p	2	1	1	1	5
hsa-miR-33b-5p	2	1	0	2	5
hsa-miR-4449	1	2	2	0	5
hsa-miR-215-3p	1	2	1	1	5
hsa-miR-6130	1	1	2	1	5
hsa-miR-1827	1	1	1	2	5
hsa-miR-874-5p	1	1	1	2	5
hsa-miR-1343-5p	1	0	2	2	5
hsa-miR-18b-3p	0	3	1	1	5
hsa-miR-4442	0	2	3	0	5
hsa-miR-4791	0	2	0	3	5
hsa-miR-211-5p	0	1	2	2	5
hsa-miR-615-5p	0	1	2	2	5
hsa-miR-4429	3	1	0	0	4
hsa-miR-499a-3p	3	0	0	1	4
hsa-miR-296-3p	2	2	0	0	4
hsa-miR-155-3p	2	1	1	0	4
hsa-miR-338-5p	2	1	1	0	4
hsa-miR-3064-3p	2	0	1	1	4
hsa-miR-3653	2	0	1	1	4
hsa-miR-378b	1	2	0	1	4
hsa-miR-551b-3p	1	1	2	0	4
hsa-miR-4510	1	0	1	2	4
hsa-miR-194-3p	0	2	1	1	4
hsa-miR-149-3p	2	1	0	0	3
hsa-miR-19b-1-5p	2	0	0	1	3
hsa-miR-222-5p	1	2	0	0	3
hsa-miR-323a-3p	1	2	0	0	3
hsa-miR-374c-5p	1	2	0	0	3
hsa-miR-29a-5p	1	1	1	0	3
hsa-miR-378h	1	1	0	1	3
hsa-miR-497-3p	1	0	2	0	3
hsa-miR-296-5p	1	0	0	2	3
hsa-miR-592	0	2	1	0	3
hsa-miR-3620-5p	0	1	1	1	3
hsa-miR-450a-1-3p	0	1	0	2	3
hsa-miR-33b-3p	0	0	2	1	3
hsa-miR-216a-3p	0	0	1	2	3
hsa-miR-383-5p	0	0	1	2	3
hsa-miR-670-3p	0	0	0	3	3
hsa-miR-1224-5p	2	0	0	0	2
hsa-miR-379-3p	2	0	0	0	2
hsa-miR-4497	2	0	0	0	2
hsa-miR-218-2-3p	1	1	0	0	2
hsa-miR-3607-5p	1	1	0	0	2
hsa-miR-370-5p	1	1	0	0	2
hsa-miR-376b-5p	1	1	0	0	2
hsa-miR-539-3p	1	1	0	0	2
hsa-miR-541-5p	1	1	0	0	2
hsa-miR-202-5p	1	0	1	0	2
hsa-miR-212-3p	1	0	1	0	2
hsa-miR-4444	1	0	1	0	2
hsa-miR-4484	1	0	1	0	2
hsa-miR-5100	1	0	1	0	2
hsa-miR-33a-3p	1	0	0	1	2
hsa-miR-501-3p	0	1	1	0	2
hsa-miR-539-5p	0	1	1	0	2
hsa-miR-5701	0	1	1	0	2
hsa-miR-632	0	1	1	0	2
hsa-miR-6894-3p	0	1	1	0	2
hsa-miR-7847-3p	0	1	1	0	2
hsa-miR-4787-5p	0	1	0	1	2
hsa-miR-5703	0	1	0	1	2
hsa-miR-15a-3p	0	0	0	2	2
hsa-miR-1197	1	0	0	0	1
hsa-miR-1236-5p	1	0	0	0	1
hsa-miR-191-3p	1	0	0	0	1
hsa-miR-3141	1	0	0	0	1
hsa-miR-3178	1	0	0	0	1
hsa-miR-376b-3p	1	0	0	0	1
hsa-miR-376c-5p	1	0	0	0	1
hsa-miR-380-5p	1	0	0	0	1
hsa-miR-4306	1	0	0	0	1
hsa-miR-105-5p	0	1	0	0	1
hsa-miR-135a-3p	0	1	0	0	1
hsa-miR-188-3p	0	1	0	0	1
hsa-miR-200b-5p	0	1	0	0	1
hsa-miR-224-3p	0	1	0	0	1
hsa-miR-3120-3p	0	1	0	0	1
hsa-miR-329-5p	0	1	0	0	1
hsa-miR-346	0	1	0	0	1
hsa-miR-3591-3p	0	1	0	0	1
hsa-miR-4301	0	1	0	0	1
hsa-miR-4459	0	1	0	0	1
hsa-miR-4532	0	1	0	0	1
hsa-miR-502-5p	0	1	0	0	1
hsa-miR-664b-3p	0	1	0	0	1
hsa-miR-6833-5p	0	1	0	0	1
hsa-miR-1247-3p	0	0	1	0	1
hsa-miR-1273g-3p	0	0	1	0	1
hsa-miR-19a-5p	0	0	1	0	1
hsa-miR-2113	0	0	1	0	1
hsa-miR-338-3p	0	0	1	0	1
hsa-miR-3610	0	0	1	0	1
hsa-miR-3661	0	0	1	0	1
hsa-miR-3960	0	0	1	0	1
hsa-miR-4324	0	0	1	0	1
hsa-miR-448	0	0	1	0	1
hsa-miR-487b-5p	0	0	1	0	1
hsa-miR-500b-3p	0	0	1	0	1
hsa-miR-5693	0	0	1	0	1
hsa-miR-876-3p	0	0	1	0	1
hsa-miR-1261	0	0	0	1	1
hsa-miR-137	0	0	0	1	1
hsa-miR-219b-5p	0	0	0	1	1
hsa-miR-3651	0	0	0	1	1
hsa-miR-450a-2-3p	0	0	0	1	1
hsa-miR-4680-3p	0	0	0	1	1
hsa-miR-488-5p	0	0	0	1	1
hsa-miR-545-5p	0	0	0	1	1
hsa-miR-6752-5p	0	0	0	1	1
hsa-miR-6879-5p	0	0	0	1	1
hsa-miR-885-3p	0	0	0	1	1

## Sheet: B) MLN-Pig profile
Mature miRNA	Nod_C1_clean	Nod_C2_clean	Nod_Infec1_clean	Nod_Infec2_clean	Abundance
ssc-miR-126-3p	102057	102976	40018	89181	334232
ssc-miR-143-3p	102132	102380	43455	75196	323163
ssc-miR-26a	76519	76838	56429	94572	304358
ssc-miR-21	70269	69683	71389	73746	285087
ssc-miR-148a-3p	77537	78002	25625	43060	224224
ssc-let-7g	46009	46658	52444	69344	214455
ssc-let-7f	49861	50078	43058	52660	195657
ssc-let-7a	33817	33867	22814	34037	124535
ssc-miR-99a	23618	23907	16654	26108	90287
ssc-miR-100	25144	25163	10217	18658	79182
ssc-miR-191	15066	15366	15378	17168	62978
ssc-miR-27b-3p	14167	14136	11851	15663	55817
ssc-miR-181a	12754	12848	11142	18550	55294
ssc-miR-10a-5p	18232	18503	4643	13819	55197
ssc-miR-199a-3p	15248	15120	8140	15025	53533
ssc-miR-30d	15138	15372	8337	13034	51881
ssc-miR-150	8332	8389	15385	17009	49115
ssc-miR-24-3p	12313	12550	9428	12983	47274
ssc-miR-199b-3p	11624	11671	7021	12496	42812
ssc-miR-22-3p	10051	10333	9021	11531	40936
ssc-miR-27a	9609	9533	8787	10935	38864
ssc-miR-92a	8874	8835	9579	11011	38299
ssc-let-7c	8959	9237	6936	11150	36282
ssc-miR-199a-5p	9310	9431	4549	9242	32532
ssc-miR-30e-5p	7184	7256	4456	7142	26038
ssc-miR-363	5021	5050	7383	7237	24691
ssc-miR-125b	6749	6749	3628	5062	22188
ssc-miR-378	4200	4209	5311	6528	20248
ssc-miR-146b	4197	4287	5888	5293	19665
ssc-miR-423-3p	4814	4810	4337	5364	19325
ssc-miR-29a	4344	4165	4696	5703	18908
ssc-miR-103	4167	4230	4460	5599	18456
ssc-miR-7134-3p	5044	4971	3970	4276	18261
ssc-miR-151-3p	5571	5803	2802	3509	17685
ssc-miR-128	5606	5639	2765	3442	17452
ssc-let-7i	3322	3391	4628	5501	16842
ssc-miR-7	3441	3498	4587	4673	16199
ssc-miR-145-5p	3547	3672	2673	5082	14974
ssc-miR-125a	4478	4459	2628	3340	14905
ssc-miR-532-5p	3546	3546	2452	4113	13657
ssc-let-7d-5p	3357	3262	3283	3671	13573
ssc-miR-186	2914	2936	2612	3160	11622
ssc-miR-423-5p	2689	2758	2913	3207	11567
ssc-miR-140-3p	2362	2337	3069	3751	11519
ssc-miR-142-5p	3162	3058	1958	2335	10513
ssc-miR-320	1966	1974	2434	3484	9858
ssc-miR-101	2482	2341	1505	2558	8886
ssc-miR-185	1843	1809	2323	2461	8436
ssc-miR-142-3p	2175	2293	1766	2036	8270
ssc-let-7e	2378	2457	1070	2309	8214
ssc-miR-23a	1338	1310	2468	2883	7999
ssc-miR-148b-3p	2188	2281	1211	1873	7553
ssc-miR-181b	1604	1580	1890	2445	7519
ssc-miR-204	2051	2058	658	1814	6581
ssc-miR-146a-5p	1331	1229	2315	1456	6331
ssc-miR-16	1432	1542	1330	1383	5687
ssc-miR-199b-5p	1597	1660	1043	1219	5519
ssc-miR-30b-5p	1118	1107	1388	1805	5418
ssc-miR-99b	1477	1438	1032	1380	5327
ssc-miR-98	1402	1392	998	1285	5077
ssc-miR-139-5p	1593	1690	558	1165	5006
ssc-miR-126-5p	1558	1559	488	1379	4984
ssc-miR-23b	951	956	1283	1677	4867
ssc-miR-218b	1466	1444	627	1204	4741
ssc-miR-19b	1112	1051	1022	1328	4513
ssc-miR-221-3p	797	823	1478	1385	4483
ssc-miR-30a-5p	1127	1172	692	1194	4185
ssc-miR-152	1114	1055	569	1062	3800
ssc-miR-151-5p	1417	1425	250	556	3648
ssc-miR-15b	770	780	1101	978	3629
ssc-miR-218-5p	1064	1003	429	807	3303
ssc-miR-218	978	1022	421	870	3291
ssc-miR-340	882	879	614	847	3222
ssc-miR-342	610	667	762	1031	3070
ssc-miR-339-5p	705	724	627	814	2870
ssc-miR-30c-5p	828	818	539	683	2868
ssc-miR-28-3p	639	679	651	884	2853
ssc-miR-425-5p	637	625	797	775	2834
ssc-miR-450c-5p	845	904	232	788	2769
ssc-miR-222	528	529	841	709	2607
ssc-miR-92b-3p	489	488	673	748	2398
ssc-miR-17-5p	547	529	653	631	2360
ssc-miR-107	556	594	456	634	2240
ssc-miR-499-5p	519	493	450	549	2011
ssc-miR-106a	334	306	667	594	1901
ssc-miR-7134-5p	534	526	378	423	1861
ssc-miR-148a-5p	525	491	283	545	1844
ssc-miR-145-3p	520	572	278	415	1785
ssc-miR-28-5p	438	418	358	511	1725
ssc-miR-9-2	408	400	373	466	1647
ssc-miR-1307	336	321	490	499	1646
ssc-miR-9-1	412	402	379	447	1640
ssc-miR-374b-5p	510	533	226	352	1621
ssc-miR-574	405	373	337	492	1607
ssc-miR-450b-5p	561	544	147	344	1596
ssc-miR-339	372	393	360	444	1569
ssc-miR-451	500	521	162	365	1548
ssc-miR-744	464	434	228	412	1538
ssc-miR-20b	247	276	497	423	1443
ssc-let-7d-3p	373	378	321	361	1433
ssc-miR-29b	487	440	205	293	1425
ssc-miR-362	318	311	293	424	1346
ssc-miR-1468	410	397	222	267	1296
ssc-miR-361-3p	309	315	314	358	1296
ssc-miR-30e-3p	330	348	246	265	1189
ssc-miR-374a-5p	436	471	122	145	1174
ssc-miR-328	339	333	191	290	1153
ssc-miR-155-5p	243	205	383	318	1149
ssc-miR-129b	328	316	143	333	1120
ssc-miR-450a	351	336	127	304	1118
ssc-miR-122	386	357	166	190	1099
ssc-miR-708-3p	340	326	135	282	1083
ssc-miR-95	304	328	155	290	1077
ssc-miR-9	234	239	263	320	1056
ssc-miR-182	302	317	99	252	970
ssc-miR-22-5p	219	243	153	312	927
ssc-miR-708-5p	256	243	157	271	927
ssc-miR-676-3p	290	292	101	200	883
ssc-miR-455-5p	282	250	76	263	871
ssc-miR-192	195	204	174	270	843
ssc-miR-214	190	220	144	256	810
ssc-miR-135	207	217	130	252	806
ssc-miR-10b	242	190	127	185	744
ssc-miR-504	199	243	93	192	727
ssc-miR-193a-5p	185	152	154	223	714
ssc-miR-542-3p	235	218	54	190	697
ssc-miR-19a	179	206	136	163	684
ssc-miR-455-3p	213	195	61	214	683
ssc-miR-143-5p	189	216	85	170	660
ssc-miR-7142-3p	152	166	138	188	644
ssc-miR-20a	129	127	190	188	634
ssc-miR-1343	145	160	134	186	625
ssc-miR-30a-3p	175	203	89	144	611
ssc-miR-32	206	190	83	114	593
ssc-miR-221-5p	120	111	155	196	582
ssc-miR-195	175	156	85	145	561
ssc-miR-365-3p	143	146	104	158	551
ssc-miR-149	165	142	92	116	515
ssc-miR-15a	132	133	120	119	504
ssc-miR-296-3p	100	108	92	139	439
ssc-miR-500	109	90	95	145	439
ssc-miR-4334-3p	103	112	91	132	438
ssc-miR-29c	120	116	74	114	424
ssc-miR-24-1-5p	111	112	82	109	414
ssc-miR-34c	99	92	97	118	406
ssc-miR-532-3p	89	85	90	126	390
ssc-miR-148b-5p	114	88	78	109	389
ssc-miR-184	87	81	144	76	388
ssc-miR-132	68	65	105	141	379
ssc-miR-1	109	107	69	92	377
ssc-miR-425-3p	86	95	73	117	371
ssc-miR-374a-3p	116	97	74	81	368
ssc-miR-30c-3p	98	91	57	100	346
ssc-miR-183	102	100	38	103	343
ssc-miR-769-5p	92	77	62	100	331
ssc-miR-31	93	86	67	79	325
ssc-miR-1249	69	80	66	104	319
ssc-miR-421-3p	92	113	52	55	312
ssc-miR-326	51	58	91	111	311
ssc-miR-1306-5p	66	80	67	95	308
ssc-miR-505	84	77	59	74	294
ssc-miR-129a	67	57	57	105	286
ssc-miR-10a-3p	68	90	35	89	282
ssc-miR-130a	74	75	59	62	270
ssc-miR-424-5p	67	82	25	89	263
ssc-miR-139-3p	91	86	19	49	245
ssc-miR-503	85	94	20	42	241
ssc-miR-370	28	28	109	73	238
ssc-miR-671-5p	45	55	74	62	236
ssc-miR-127	35	28	86	74	223
ssc-miR-133b	57	63	37	56	213
ssc-miR-335	61	65	14	52	192
ssc-miR-664-3p	38	48	41	58	185
ssc-miR-18b	56	32	42	47	177
ssc-miR-181d-5p	59	39	25	53	176
ssc-miR-424-3p	63	58	8	36	165
ssc-miR-497	47	42	30	43	162
ssc-miR-18a	36	45	39	41	161
ssc-miR-194b-5p	46	45	21	43	155
ssc-miR-324	29	19	44	51	143
ssc-miR-34a	36	27	28	51	142
ssc-miR-130b	35	19	45	39	138
ssc-miR-664-5p	32	25	23	55	135
ssc-miR-769-3p	24	29	36	42	131
ssc-miR-671-3p	39	30	24	28	121
ssc-miR-17-3p	33	26	25	36	120
ssc-miR-1306-3p	31	30	13	45	119
ssc-miR-874	32	36	14	36	118
ssc-miR-615	53	31	13	18	115
ssc-miR-196a	23	24	33	33	113
ssc-miR-210	21	19	30	36	106
ssc-miR-296-5p	23	28	21	33	105
ssc-miR-92b-5p	22	27	23	32	104
ssc-miR-212	24	31	25	23	103
ssc-miR-331-3p	23	27	19	34	103
ssc-miR-2320-3p	31	27	18	26	102
ssc-miR-133a-3p	22	23	15	31	91
ssc-miR-138	25	29	9	26	89
ssc-miR-24-2-5p	26	26	16	21	89
ssc-miR-215	21	19	7	22	69
ssc-miR-3613	19	13	7	23	62
ssc-miR-194a	18	17	9	16	60
ssc-miR-486	19	15	13	12	59
ssc-miR-628	15	21	9	13	58
ssc-miR-345-3p	13	13	13	17	56
ssc-miR-7139-5p	14	27	6	7	54
ssc-miR-219	15	11	6	20	52
ssc-miR-193a-3p	17	14	8	11	50
ssc-miR-7144-5p	14	10	15	11	50
ssc-miR-1839-5p	9	14	13	11	47
ssc-miR-144	14	16	7	9	46
ssc-miR-187	6	15	10	15	46
ssc-miR-7137-5p	11	10	11	13	45
ssc-miR-206	13	11	8	12	44
ssc-miR-7137-3p	8	6	14	15	43
ssc-miR-136	7	2	11	22	42
ssc-miR-374b-3p	13	12	8	7	40
ssc-miR-140-5p	15	5	7	11	38
ssc-miR-452	12	12	2	11	37
ssc-miR-331-5p	5	9	12	10	36
ssc-miR-30b-3p	7	11	6	11	35
ssc-miR-2320-5p	4	6	6	18	34
ssc-miR-450c-3p	9	14	5	6	34
ssc-miR-4331	5	6	9	12	32
ssc-miR-1296-5p	9	3	7	12	31
ssc-miR-7143-3p	6	10	6	9	31
ssc-miR-339-3p	8	6	8	8	30
ssc-miR-30c-1-3p	7	5	5	8	25
ssc-miR-7135-3p	7	10	7	1	25
ssc-miR-1277	5	7	5	6	23
ssc-miR-369	2	4	8	9	23
ssc-miR-490-3p	4	6	7	5	22
ssc-miR-27b-5p	5	8	2	6	21
ssc-miR-490	10	3	3	4	20
ssc-miR-361-5p	3	0	4	12	19
ssc-miR-432-5p	2	3	5	8	18
ssc-miR-7136-5p	2	6	4	5	17
ssc-miR-582	3	4	1	8	16
ssc-miR-551a	2	5	4	4	15
ssc-miR-217	7	7	0	0	14
ssc-miR-345-5p	6	4	1	3	14
ssc-miR-542-5p	3	4	1	5	13
ssc-miR-545-3p	7	0	2	4	13
ssc-miR-652	3	4	1	5	13
ssc-miR-2483	1	8	1	2	12
ssc-miR-1285	0	2	6	3	11
ssc-miR-216	4	5	1	1	11
ssc-miR-491	2	4	0	5	11
ssc-miR-7139-3p	2	4	3	2	11
ssc-miR-758	1	2	7	1	11
ssc-miR-935	2	1	4	4	11
ssc-miR-205	1	3	4	2	10
ssc-miR-885-5p	2	1	2	5	10
ssc-miR-190b	2	1	2	4	9
ssc-miR-493-3p	0	1	5	3	9
ssc-miR-493-5p	1	0	3	5	9
ssc-miR-4332	0	0	5	3	8
ssc-miR-190a	3	1	2	1	7
ssc-miR-365-5p	2	1	0	4	7
ssc-miR-133a-5p	3	0	1	2	6
ssc-miR-181c	3	1	2	0	6
ssc-miR-2366	1	4	0	0	5
ssc-miR-196b	1	0	3	0	4
ssc-miR-196b-5p	2	0	0	2	4
ssc-miR-301	1	1	2	0	4
ssc-miR-299	0	1	2	0	3
ssc-miR-323	0	0	1	2	3
ssc-miR-429	0	1	0	2	3
ssc-miR-7135-5p	2	0	1	0	3
ssc-miR-7138-5p	0	0	2	1	3
ssc-miR-7140-3p	2	1	0	0	3
ssc-miR-7140-5p	0	3	0	0	3
ssc-miR-499-3p	0	1	1	0	2
ssc-miR-545-5p	0	1	0	1	2
ssc-miR-7136-3p	1	1	0	0	2
ssc-miR-7141-5p	1	0	0	1	2
ssc-miR-202-5p	0	0	1	0	1
ssc-miR-2411	1	0	0	0	1
ssc-miR-338	1	0	0	0	1
ssc-miR-376c	0	0	1	0	1
ssc-miR-382	0	0	1	0	1
ssc-miR-450b-3p	0	0	0	1	1
ssc-miR-487b	1	0	0	0	1
ssc-miR-676-5p	1	0	0	0	1
ssc-miR-7142-5p	0	0	0	1	1

## Sheet: C) MLN-Exclusively profile
MLN
miRNAs exclusively in "human":	miRNAs exclusively in "pig":
miR-1246	miR-7134
miR-1248	miR-7142
miR-1260a	miR-4334
miR-1260b	miR-2320
miR-128-1	miR-7137
miR-1291	miR-4331
miR-1298	miR-7144
miR-141	miR-1839
miR-147a	miR-7143
miR-147b	miR-7139
miR-1827	miR-7136
miR-188	miR-2483
miR-200a	miR-7135
miR-200b
miR-200c
miR-203a
miR-203b
miR-223
miR-25
miR-299
miR-3064
miR-330
miR-33a
miR-3591
miR-3607
miR-377
miR-379
miR-380
miR-409
miR-412
miR-422a
miR-4286
miR-4443
miR-4454
miR-449a
miR-4508
miR-454
miR-4683
miR-4792
miR-483
miR-485
miR-495
miR-502
miR-543
miR-590
miR-6087
miR-6130
miR-6516
miR-655
miR-660
miR-7641
miR-7977
miR-93
