# Supplementary material for: Regulatory role of microRNA in mesenteric lymph nodes after Salmonella Typhimurium infection
Source: Vet Res. 2018 Feb 1;49:9. doi: 10.1186/s13567-018-0506-1 (PMC5796392; doi:10.1186/s13567-018-0506-1)
Supplement: Supplementary file 4 — Additional file 4. miRNA differentially expressed in porcine mesenteric lymph nodes after Salmonella Typhimurium infection. miRNA differentially expressed in porcine mesenteric lymph nodes 2 days after Salmonella Typhimurium infection. [file 13567_2018_506_MOESM4_ESM.xlsx]

## Sheet: MLN miRNA-Seq
Mature.ID	Nod_Infec1_clean	Nod_Infec2_clean	Nod_C1_clean	Nod_C2_clean	logFC	FC	logCPM	LR	PValue	FDR
hsa-miR-217	2	2	9	14	-2.4345	-5.40578	3.10336	15.7333	7.29283e-05	0.000836244
hsa-miR-151a-5p	320	474	1378	1406	-1.80527	-3.49493	9.80877	58.8344	1.71513e-14	5.90004e-12
hsa-miR-615-3p	25	33	104	91	-1.71104	-3.27396	6.02675	40.2285	2.25924e-10	1.55436e-08
hsa-miR-151b	29	51	132	129	-1.6669	-3.17532	6.44674	38.6223	5.14269e-10	2.94847e-08
hsa-miR-4443	6	5	13	21	-1.64258	-3.12225	3.70136	12.338	0.000443823	0.0030535
hsa-miR-503-5p	15	20	52	50	-1.52704	-2.88194	5.18142	24.3717	7.94272e-07	2.27691e-05
hsa-miR-374a-5p	172	124	389	426	-1.46921	-2.76871	8.12702	41.1802	1.38825e-10	1.19389e-08
hsa-miR-424-3p	13	34	66	72	-1.46504	-2.7607	5.59768	20.6528	5.50559e-06	0.000111407
hsa-miR-628-3p	4	4	9	12	-1.46405	-2.75881	3.13993	7.04933	0.0079295	0.0296494
hsa-miR-139-3p	20	36	73	71	-1.31288	-2.48437	5.70088	20.8662	4.92506e-06	0.000105889
hsa-miR-335-3p	33	72	142	120	-1.28586	-2.43828	6.55407	17.6167	2.70207e-05	0.000371805
hsa-miR-450b-5p	165	263	472	458	-1.11075	-2.15958	8.41646	20.027	7.63567e-06	0.000145926
hsa-miR-148a-3p	26595	31073	61330	61361	-1.08915	-2.12749	15.4606	34.5431	4.16911e-09	2.04882e-07
hsa-miR-10a-5p	6848	14284	21037	20969	-0.991038	-1.98762	13.9464	9.87988	0.00167096	0.00870925
hsa-miR-1277-5p	20	15	36	33	-0.974877	-1.96547	4.80204	8.83516	0.00295482	0.0132007
hsa-miR-96-5p	12	28	36	47	-0.967466	-1.9554	5.03029	8.33135	0.00389666	0.0165488
hsa-miR-122-5p	169	131	300	280	-0.958482	-1.94326	7.79295	19.2275	1.16031e-05	0.000199574
hsa-miR-542-3p	72	162	238	218	-0.948883	-1.93038	7.44755	8.61835	0.00332793	0.0144913
hsa-miR-676-3p	80	113	185	181	-0.907757	-1.87613	7.14843	14.9591	0.000109869	0.00118109
hsa-miR-139-5p	1290	2234	3230	3364	-0.903213	-1.87023	11.3059	11.3117	0.000770219	0.00473135
hsa-miR-144-3p	25	41	65	60	-0.869719	-1.82731	5.64277	9.42587	0.00213946	0.00473135
hsa-miR-451a	194	321	460	483	-0.866127	-1.82276	8.51817	11.3299	0.00076269	0.00473135
hsa-miR-128-3p	4019	3879	7137	7159	-0.856169	-1.81022	12.4383	24.0393	9.43906e-07	0.00473135
hsa-miR-335-5p	16	39	51	53	-0.850143	-1.80268	5.39255	6.9291	0.00848043	0.00473135
hsa-miR-215-5p	28	42	67	62	-0.841588	-1.79202	5.69589	9.30145	0.00228973	0.00473135
hsa-miR-671-3p	36	32	66	55	-0.841291	-1.79165	5.6167	9.30472	0.00228565	0.00473135
hsa-miR-130a-3p	87	106	159	183	-0.814021	-1.7581	7.08486	12.9254	0.000324151	0.00473135
hsa-miR-125b-1-3p	92	113	168	186	-0.783158	-1.72089	7.14685	12.3645	0.00043757	0.00473135
hsa-miR-374b-5p	241	250	413	430	-0.776662	-1.71316	8.38994	16.2622	5.51541e-05	0.00473135
hsa-miR-204-5p	774	1470	1925	1900	-0.76838	-1.70336	10.5691	7.02949	0.0080178	0.00473135
hsa-miR-32-5p	397	355	670	609	-0.767278	-1.70205	8.99352	15.7511	7.22471e-05	0.00473135
hsa-miR-29b-3p	236	226	405	367	-0.740846	-1.67116	8.27671	14.1704	0.000166973	0.00473135
hsa-miR-100-5p	11084	14064	20797	20703	-0.722582	-1.65013	14.0244	13.3522	0.000258122	0.00473135
hsa-miR-182-5p	117	196	251	268	-0.720729	-1.64801	7.71492	7.63043	0.00573915	0.00473135
hsa-miR-145-3p	453	541	781	861	-0.720437	-1.64768	9.36824	13.2839	0.000267689	0.00473135
hsa-miR-151a-3p	3307	2910	4986	5186	-0.710501	-1.63637	12.0011	15.1755	9.79665e-05	0.00473135
hsa-miR-340-3p	200	194	318	312	-0.679976	-1.60211	8.01052	11.9685	0.00054108	0.00473135
hsa-let-7a-3p	149	174	258	257	-0.667424	-1.58823	7.7252	10.4392	0.00123366	0.00473135
hsa-miR-218-5p	1605	2171	3004	2913	-0.647349	-1.56629	11.2438	9.38335	0.00218965	0.00473135
hsa-miR-30a-3p	96	113	156	171	-0.638036	-1.55621	7.08409	8.39947	0.00375331	0.00473135
hsa-miR-199b-5p	2060	2022	3131	3177	-0.628038	-1.54546	11.3438	12.8733	0.000333311	0.00473135
hsa-miR-708-3p	137	197	264	253	-0.622573	-1.53962	7.74608	7.22087	0.00720608	0.00473135
hsa-miR-126-3p	42534	66254	83261	83594	-0.617045	-1.53373	16.0725	6.4977	0.0108014	0.00473135
hsa-miR-143-3p	67596	83326	114987	115656	-0.611836	-1.5282	16.5416	10.1323	0.00145697	0.00473135
hsa-miR-1468-5p	172	148	241	241	-0.595952	-1.51147	7.65962	8.25758	0.00405821	0.00473135
hsa-miR-1-3p	477	514	718	744	-0.558986	-1.47323	9.26476	9.11844	0.00253046	0.00473135
hsa-miR-148b-3p	2363	2669	3552	3540	-0.494709	-1.40904	11.5666	7.4702	0.00627286	0.00473135
hsa-miR-125a-5p	2886	2535	3724	3700	-0.453888	-1.36973	11.6497	6.23664	0.0125134	0.00473135
hsa-miR-125b-5p	3970	3915	5358	5288	-0.43318	-1.35021	12.1781	6.23869	0.0124989	0.00473135
hsa-miR-30d-5p	7153	7243	9644	9690	-0.425408	-1.34295	13.0421	6.06975	0.0137516	0.00473135
hsa-miR-378a-3p	5395	4810	3689	3715	0.462929	1.37834	12.1045	6.6382	0.00998146	0.00473135
hsa-let-7g-5p	55329	51198	37659	37898	0.495552	1.40986	15.4743	8.00922	0.00465397	0.00473135
hsa-miR-20a-5p	2849	2147	1772	1742	0.506847	1.42094	11.0557	5.96756	0.0145714	0.00473135
hsa-miR-21-5p	264089	227866	173165	172278	0.510076	1.42412	17.6756	7.81185	0.00519046	0.00473135
hsa-miR-23b-3p	1032	1049	717	744	0.510447	1.42449	9.79285	8.04767	0.00455622	0.00473135
hsa-miR-181b-5p	2052	1875	1363	1338	0.539411	1.45338	10.6957	8.99634	0.00270521	0.00473135
hsa-miR-652-3p	424	314	260	241	0.55173	1.46584	8.28054	6.18883	0.0128559	0.00473135
hsa-miR-7-5p	4726	3349	2729	2770	0.553796	1.46794	11.729	6.33372	0.0118464	0.00473135
hsa-miR-320b	130	113	87	78	0.556102	1.47029	6.68597	5.85136	0.0155651	0.00473135
hsa-let-7i-5p	45792	38196	28159	27924	0.582572	1.49752	15.0959	9.63507	0.00190897	0.00473135
hsa-miR-140-3p	4013	3342	2478	2390	0.594981	1.51045	11.5779	9.82346	0.001723	0.00473135
hsa-miR-342-3p	769	725	474	513	0.597166	1.51274	9.28046	10.278	0.00134625	0.00473135
hsa-miR-30b-5p	1428	1298	892	885	0.61716	1.53385	10.1385	11.4907	0.000699462	0.00473135
hsa-miR-320a	2847	2877	1810	1838	0.649586	1.56872	11.195	13.745	0.000209383	0.00473135
hsa-miR-221-3p	1886	1349	998	1022	0.678255	1.6002	10.3607	9.5287	0.00202283	0.00473135
hsa-miR-363-3p	7408	5040	3874	3861	0.686036	1.60886	12.3012	8.95937	0.0027605	0.00473135
hsa-miR-500b-5p	42	46	26	28	0.706277	1.63159	5.20091	5.83317	0.0157268	0.00473135
hsa-miR-671-5p	102	68	44	59	0.710918	1.63685	6.11424	6.3609	0.0116662	0.00473135
hsa-miR-92b-3p	596	470	328	323	0.711559	1.63757	8.7494	11.8117	0.000588608	0.00473135
hsa-miR-29c-5p	86	144	65	76	0.723486	1.65117	6.56395	6.71879	0.00954021	0.00473135
hsa-miR-132-3p	143	167	102	85	0.728049	1.6564	6.97532	10.2319	0.0013803	0.00473135
hsa-miR-221-5p	168	155	104	91	0.728991	1.65748	7.03035	10.9554	0.000933303	0.00473135
hsa-miR-1260a	187	181	112	105	0.755527	1.68825	7.2078	12.6825	0.000369085	0.00473135
hsa-miR-185-3p	67	42	28	34	0.784656	1.72268	5.45872	6.76113	0.00931645	0.00473135
hsa-miR-1260b	215	197	126	108	0.816866	1.76158	7.34535	14.3906	0.000148543	0.00473135
hsa-miR-7-1-3p	52	28	23	20	0.861537	1.81697	4.98875	6.54103	0.0105414	0.00473135
hsa-miR-326	165	203	91	111	0.870755	1.82862	7.17227	14.3183	0.000154361	0.00473135
hsa-miR-378d	97	95	52	51	0.891998	1.85574	6.235	13.6072	0.000225323	0.00473135
hsa-miR-20b-5p	221	134	85	104	0.901725	1.8683	7.0982	10.6067	0.00112681	0.00473135
hsa-miR-210-3p	54	50	28	26	0.922017	1.89476	5.35484	10.4453	0.0012296	0.00473135
hsa-miR-378c	383	291	178	175	0.929119	1.90411	8.01099	17.766	2.49809e-05	0.00473135
hsa-miR-23a-3p	3130	2651	1532	1497	0.931988	1.9079	11.1056	24.381	7.90447e-07	0.00473135
hsa-miR-500a-5p	127	117	63	64	0.941715	1.92081	6.55557	16.5076	4.84564e-05	0.00473135
hsa-miR-155-5p	2147	1278	897	878	0.947785	1.92891	10.3453	13.0077	0.000310214	0.00473135
hsa-miR-409-3p	47	34	23	16	1.02266	2.03166	4.95732	9.88036	0.00167052	0.00473135
hsa-miR-150-5p	16285	12480	6783	6733	1.08944	2.12792	13.3679	28.3292	1.02342e-07	0.00473135
hsa-miR-106a-5p	657	398	246	231	1.14001	2.20383	8.58468	18.587	1.62325e-05	0.00473135
hsa-miR-324-5p	46	39	23	15	1.14336	2.20895	5.00525	12.8831	0.000331556	0.00473135
hsa-miR-181b-3p	21	15	6	9	1.16923	2.24892	3.83179	7.4318	0.00640811	0.00473135
hsa-miR-379-5p	64	44	19	22	1.3405	2.53239	5.27271	18.7418	1.49666e-05	0.00473135
hsa-miR-411-5p	95	53	30	27	1.34582	2.54175	5.71346	18.009	2.19859e-05	0.00473135
hsa-miR-147b	142	82	47	36	1.42737	2.68956	6.2761	21.6881	3.20772e-06	0.00473135
hsa-miR-378g	12	8	4	3	1.43368	2.70135	3.02086	6.39795	0.0114253	0.00473135
hsa-miR-20b-3p	10	8	2	4	1.46384	2.75841	2.90305	6.12352	0.0133395	0.00473135
hsa-miR-543	62	32	13	19	1.48046	2.79038	5.0202	16.6108	4.58894e-05	0.00473135
hsa-miR-449a	24	19	5	9	1.51758	2.8631	3.98706	13.1811	0.000282785	0.00473135
hsa-miR-1291	20	15	7	5	1.57398	2.97724	3.72316	12.0748	0.000511091	0.00473135
hsa-miR-495-3p	52	37	14	15	1.60096	3.03344	4.93466	23.1097	1.53018e-06	0.00473135
hsa-miR-381-3p	1109	816	292	323	1.64283	3.12277	9.31327	53.0734	3.21307e-13	0.00473135
hsa-miR-369-3p	9	7	2	3	1.72058	3.2957	2.73739	7.17456	0.00739445	0.00473135
hsa-miR-487b-3p	7	9	3	2	1.78301	3.44142	2.76986	7.86882	0.00502944	0.00473135
hsa-miR-370-3p	118	58	23	26	1.79964	3.48133	5.83553	26.857	2.19077e-07	0.00473135
hsa-miR-127-3p	168	112	41	37	1.82105	3.53338	6.49988	42.6389	6.5836e-11	0.00473135
hsa-miR-136-5p	11	15	5	2	1.88615	3.69648	3.29624	12.579	0.00039011	0.00473135
hsa-miR-382-5p	7	7	0	3	2.11266	4.32489	2.54551	8.66951	0.00323579	0.00473135
hsa-miR-380-3p	12	6	1	3	2.12464	4.36093	2.79115	10.4858	0.00120297	0.00473135
hsa-miR-409-5p	17	9	1	5	2.17476	4.51512	3.20138	14.4749	0.000142038	0.00473135
hsa-miR-299-3p	39	21	8	4	2.29261	4.89941	4.2349	27.8713	1.29657e-07	0.00473135
hsa-miR-136-3p	18	14	3	3	2.31514	4.97653	3.45597	19.4314	1.04279e-05	0.00473135
hsa-miR-329-3p	8	6	2	0	2.94772	7.71527	2.39539	12.3949	0.000430507	0.00473135
