# Supplementary material for: Regulatory role of microRNA in mesenteric lymph nodes after Salmonella Typhimurium infection
Source: Vet Res. 2018 Feb 1;49:9. doi: 10.1186/s13567-018-0506-1 (PMC5796392; doi:10.1186/s13567-018-0506-1)
Supplement: Supplementary file 5 — Additional file 5. miRNA target protein prediction. Prediction of targets from the differentially expressed miRNA (A) were integrated with proteomic data (B) and only negatively correlated miRNA-protein pairing (C) was used for further analysis. [file 13567_2018_506_MOESM5_ESM.xlsx]

## Sheet: A) miRNA Prediction
miRNA	Target	miRTarbase	TargetScan
hsa-miR-329-3p	TIAM1	X
hsa-miR-329-3p	KDM1A	X
hsa-miR-329-3p	E2F1	X
hsa-miR-329-3p	MCAM	X
hsa-miR-299-3p	FXN	X
hsa-miR-299-3p	IGF1	X
mmu-miR-382-5p	Klk5	X
hsa-miR-382-5p	PTEN	X
hsa-miR-382-5p	NFIA	X
hsa-miR-382-5p	DRD1	X
hsa-miR-136-5p	MTDH	X
hsa-miR-136-5p	BCL2	X
hsa-miR-136-5p	PPP2R2A	X
hsa-miR-127-3p	PRDM1	X
hsa-miR-127-3p	XBP1	X
hsa-miR-127-3p	BCL6	X
mmu-miR-127-3p	Fcgr1	X
rno-miR-127-3p	Kif3b	X
hsa-miR-127-3p	SETD8	X
hsa-miR-127-3p	MMP13	X
hsa-miR-127-3p	MAPK4	X
hsa-miR-127-3p	SKI	X
hsa-miR-127-3p	SEPT7	X
hsa-miR-127-3p	RGMA	X
hsa-miR-127-3p	ZWINT	X
hsa-miR-127-3p	SFRP1	X
hsa-miR-127-3p	SERPINB9	X
rno-miR-127-3p	Bcl6	X
hsa-miR-370-3p	MAP3K8	X
hsa-miR-370-3p	HMGA2	X
hsa-miR-370-3p	CPT1A	X
hsa-miR-370-3p	TGFBR2	X
hsa-miR-370-3p	NF1	X
mmu-miR-370-3p	Bmpr2	X
mmu-miR-370-3p	Estq1	X
hsa-miR-370-3p	FOXO1	X
hsa-miR-370-3p	FOXM1	X
mmu-miR-370-3p	Dnmt3a	X
hsa-miR-370-3p	LIN28A	X
hsa-miR-370-3p	MGMT	X
hsa-miR-370-3p	TCEAL1	X
hsa-miR-487b-3p	SUZ12	X
hsa-miR-487b-3p	BMI1	X
hsa-miR-487b-3p	WNT5A	X
hsa-miR-487b-3p	MYC	X
hsa-miR-487b-3p	KRAS	X
hsa-miR-487b-3p	MAGI2	X
mmu-miR-381-3p	Bdnf	X
hsa-miR-381-3p	ID1	X
hsa-miR-381-3p	WEE1	X
hsa-miR-381-3p	TBC1D9	X
hsa-miR-381-3p	SMARCB1	X
mmu-miR-495-3p	Bdnf	X
mmu-miR-495-3p	Onecut1	X
hsa-miR-495-3p	PBX3	X
hsa-miR-495-3p	MEIS1	X
hsa-miR-495-3p	MTA3	X
hsa-miR-495-3p	SOX9	X
hsa-miR-495-3p	BMI1	X
hsa-miR-495-3p	ATP7A	X
mmu-miR-495-3p	Dnmt3a	X
hsa-miR-495-3p	TBC1D9	X
hsa-miR-495-3p	MAT1A	X
hsa-miR-495-3p	PTP4A3	X
hsa-miR-495-3p	SMR3B	X
hsa-miR-1291	ERN1	X
hsa-miR-1291	ABCC1	X
hsa-miR-1291	SLC2A1	X
hsa-miR-449a	NOTCH1	X
hsa-miR-449a	WISP2	X
hsa-miR-449a	SIRT1	X
hsa-miR-449a	CCNE2	X
hsa-miR-449a	MET	X
hsa-miR-449a	GMNN	X
hsa-miR-449a	HNF4A	X
hsa-miR-449a	CDK6	X
hsa-miR-449a	CDC25A	X
hsa-miR-449a	HDAC1	X
hsa-miR-449a	CCND1	X
hsa-miR-449a	BCL2	X
mmu-miR-449a-5p	Ccnd1	X
mmu-miR-449a-5p	Bcl2	X
mmu-miR-449a-5p	E2f2	X
mmu-miR-449a-5p	E2f3	X
mmu-miR-449a-5p	Myc	X
hsa-miR-449a	LEF1	X
hsa-miR-449a	E2F3	X
hsa-miR-449a	HDAC8	X
hsa-miR-449a	CDK4	X
hsa-miR-449a	ITPR1	X
hsa-miR-449a	MAP2K1	X
hsa-miR-449a	MDM4		X
hsa-miR-449a	HCN3		X
hsa-miR-449a	FAM76A		X
hsa-miR-449a	SCN2B		X
hsa-miR-449a	SYT1		X
hsa-miR-449a	FAM167A		X
hsa-miR-449a	RRAS		X
hsa-miR-449a	FUT9		X
hsa-miR-449a	MYCN		X
hsa-miR-449a	VAMP2		X
hsa-miR-449a	SLC23A3		X
hsa-miR-449a	ORF		X
hsa-miR-449a	ANK3		X
hsa-miR-449a	SAMD12		X
hsa-miR-449a	FOSL1		X
hsa-miR-449a	FKBP1B		X
hsa-miR-449a	DLL1		X
hsa-miR-449a	PVRL1		X
hsa-miR-449a	FLOT2		X
hsa-miR-449a	CDIP1		X
hsa-miR-449a	E2F5		X
hsa-miR-449a	ORF		X
hsa-miR-449a	TBCK		X
hsa-miR-449a	TPD52		X
hsa-miR-449a	TGIF2		X
hsa-miR-449a	KCNK3		X
hsa-miR-449a	TMED8		X
hsa-miR-449a	LRRC55		X
hsa-miR-449a	PER2		X
hsa-miR-449a	CPLX2		X
hsa-miR-449a	PNOC		X
hsa-miR-449a	SMIM15		X
hsa-miR-449a	IGSF1		X
hsa-miR-449a	CUEDC1		X
hsa-miR-449a	ELMOD1		X
hsa-miR-449a	DGKH		X
hsa-miR-449a	ATG4B		X
hsa-miR-449a	AREGB		X
hsa-miR-449a	GABRA3		X
hsa-miR-449a	LMBR1L		X
hsa-miR-449a	NUMBL		X
hsa-miR-449a	NAV3		X
hsa-miR-449a	FXYD2		X
hsa-miR-449a	MARCH8		X
hsa-miR-449a	SATB2		X
hsa-miR-449a	ALDOA		X
hsa-miR-449a	DPYSL4		X
hsa-miR-449a	SGSM2		X
hsa-miR-449a	GMNC		X
hsa-miR-449a	LGR4		X
hsa-miR-449a	HOXA13		X
hsa-miR-449a	PREB		X
hsa-miR-449a	BRINP1		X
hsa-miR-449a	AREG		X
hsa-miR-449a	TMEM200B		X
hsa-miR-449a	SURF4		X
hsa-miR-449a	ERGIC1		X
hsa-miR-449a	MET		X
hsa-miR-449a	XYLT1		X
hsa-miR-449a	ANKRD52		X
hsa-miR-449a	PEG10		X
hsa-miR-449a	MPP2		X
hsa-miR-449a	LEF1		X
hsa-miR-449a	VPS4A		X
hsa-miR-449a	FAM175B		X
hsa-miR-449a	ZDHHC16		X
hsa-miR-449a	FGD6		X
hsa-miR-449a	SPRN		X
hsa-miR-449a	LRRC40		X
hsa-miR-449a	NRIP3		X
hsa-miR-449a	CCNE2		X
hsa-miR-449a	GAS1		X
hsa-miR-449a	EVI5L		X
hsa-miR-449a	NAV1		X
hsa-miR-449a	TMEM246		X
hsa-miR-449a	ORAI3		X
hsa-miR-449a	RAB43		X
hsa-miR-449a	LIMD2		X
hsa-miR-449a	HSPA1B		X
hsa-miR-449a	GNAO1		X
hsa-miR-449a	CALCR		X
hsa-miR-449a	FUT8		X
hsa-miR-449a	RCAN1		X
hsa-miR-449a	PPP2R3A		X
hsa-miR-449a	RPS6KL1		X
hsa-miR-449a	DNAH10OS		X
hsa-miR-449a	FAM117B		X
hsa-miR-449a	SLC30A3		X
hsa-miR-449a	STX1A		X
hsa-miR-449a	TMEM184B		X
hsa-miR-449a	ZNF281		X
hsa-miR-449a	TMUB2		X
hsa-miR-449a	N/A		X
hsa-miR-449a	TSPAN18		X
hsa-miR-449a	KLF4		X
hsa-miR-449a	VPS37B		X
hsa-miR-449a	AMER1		X
hsa-miR-449a	PDGFRA		X
hsa-miR-449a	TTC19		X
hsa-miR-449a	SERPINF2		X
hsa-miR-449a	CA7		X
hsa-miR-449a	GRIN2B		X
hsa-miR-449a	HTR2C		X
hsa-miR-449a	MYADM		X
hsa-miR-449a	LZTS3		X
hsa-miR-449a	JAKMIP1		X
hsa-miR-449a	ESYT3		X
hsa-miR-449a	RTN4RL1		X
hsa-miR-449a	AXL		X
hsa-miR-449a	ASIC2		X
hsa-miR-449a	BMP3		X
hsa-miR-449a	DGKZ		X
hsa-miR-449a	C9orf69		X
hsa-miR-449a	NOTCH1		X
hsa-miR-449a	HNF4A		X
hsa-miR-449a	SGPP1		X
hsa-miR-449a	PLAG1		X
hsa-miR-449a	TUSC5		X
hsa-miR-449a	ZNF282		X
hsa-miR-449a	RSPO4		X
hsa-miR-449a	MAP2K1		X
hsa-miR-449a	GCH1		X
hsa-miR-449a	ZCCHC17		X
hsa-miR-449a	VAT1		X
hsa-miR-449a	RALGPS2		X
hsa-miR-449a	DMWD		X
hsa-miR-449a	TSN		X
hsa-miR-449a	CAPN6		X
hsa-miR-449a	ARHGAP19-SLIT1		X
hsa-miR-449a	ORF		X
hsa-miR-449a	DHRS13		X
hsa-miR-449a	PEA15		X
hsa-miR-449a	FOXJ2		X
hsa-miR-449a	ZNF304		X
hsa-miR-449a	GALNT7		X
hsa-miR-449a	TMEM126B		X
hsa-miR-449a	SHISA7		X
hsa-miR-449a	KCND3		X
hsa-miR-449a	DDX17		X
hsa-miR-449a	DNAJC24		X
hsa-miR-449a	SNTB2		X
hsa-miR-449a	RAP1GDS1		X
hsa-miR-449a	LINC00998		X
hsa-miR-449a	LDHA		X
hsa-miR-449a	LPAR2		X
hsa-miR-449a	ZDHHC17		X
hsa-miR-449a	ROCK1		X
hsa-miR-449a	E2F3		X
hsa-miR-449a	GREM2		X
hsa-miR-449a	DIXDC1		X
hsa-miR-449a	NETO1		X
hsa-miR-449a	RDH11		X
hsa-miR-449a	CORO1C		X
hsa-miR-449a	MAPT		X
hsa-miR-449a	INA		X
hsa-miR-449a	STRN3		X
hsa-miR-449a	NOS1AP		X
hsa-miR-449a	OSGIN2		X
hsa-miR-449a	PEAK1		X
hsa-miR-449a	POGZ		X
hsa-miR-449a	CALN1		X
hsa-miR-449a	DCP1A		X
hsa-miR-449a	ONECUT2		X
hsa-miR-449a	GNAQ		X
hsa-miR-449a	UBP1		X
hsa-miR-449a	PRRG3		X
hsa-miR-449a	ACBD3		X
hsa-miR-449a	NDST1		X
hsa-miR-449a	CR2		X
hsa-miR-449a	DNAJC16		X
hsa-miR-449a	RGS17		X
hsa-miR-449a	FOXP1		X
hsa-miR-449a	C3orf58		X
hsa-miR-449a	BNC2		X
hsa-miR-449a	ADAM10		X
hsa-miR-449a	VTI1B		X
hsa-miR-449a	HNRNPA1		X
hsa-miR-449a	SIDT1		X
hsa-miR-449a	CTDSPL		X
hsa-miR-449a	CACNB3		X
hsa-miR-449a	NCEH1		X
hsa-miR-449a	PHF15		X
hsa-miR-449a	ARHGAP1		X
hsa-miR-449a	WASF1		X
hsa-miR-449a	AP3S2		X
hsa-miR-449a	RIC8B		X
hsa-miR-449a	CTNND2		X
hsa-miR-449a	TRANK1		X
hsa-miR-449a	RRAGC		X
hsa-miR-449a	CHST12		X
hsa-miR-449a	STK38L		X
hsa-miR-449a	KIAA1217		X
hsa-miR-449a	SNX15		X
hsa-miR-449a	BCL2L13		X
hsa-miR-449a	EML5		X
hsa-miR-449a	LIN54		X
hsa-miR-449a	ORF		X
hsa-miR-449a	KIAA1210		X
hsa-miR-449a	AL117190.3		X
hsa-miR-449a	ARHGAP26		X
hsa-miR-449a	SLC25A27		X
hsa-miR-449a	ARHGAP36		X
hsa-miR-449a	CDK6		X
hsa-miR-449a	SDK2		X
hsa-miR-449a	GPR22		X
hsa-miR-449a	CBFA2T3		X
hsa-miR-449a	NOTCH2		X
hsa-miR-449a	ATP5S		X
hsa-miR-449a	PACS1		X
hsa-miR-449a	ATMIN		X
hsa-miR-449a	RPS6KA4		X
hsa-miR-449a	KIAA1462		X
hsa-miR-449a	ORMDL3		X
hsa-miR-449a	SPRY1		X
hsa-miR-449a	CCDC135		X
hsa-miR-449a	LMAN2L		X
hsa-miR-449a	FRK		X
hsa-miR-449a	TMEM251		X
hsa-miR-449a	YY1		X
hsa-miR-449a	TMCC3		X
hsa-miR-449a	ADO		X
hsa-miR-449a	TMEM25		X
hsa-miR-449a	IL6R		X
hsa-miR-449a	MYRIP		X
hsa-miR-449a	CADM4		X
hsa-miR-449a	ITSN1		X
hsa-miR-449a	RAE1		X
hsa-miR-449a	PALLD		X
hsa-miR-449a	PPP1R11		X
hsa-miR-449a	RAB21		X
hsa-miR-449a	CERS6		X
hsa-miR-449a	PGM1		X
hsa-miR-449a	PEX5L		X
hsa-miR-449a	BTBD11		X
hsa-miR-449a	SVIP		X
hsa-miR-449a	MTMR9		X
hsa-miR-449a	LMAN1		X
hsa-miR-449a	AMER2		X
hsa-miR-449a	RANBP10		X
hsa-miR-449a	GK5		X
hsa-miR-449a	LYPLAL1		X
hsa-miR-449a	FOXN2		X
hsa-miR-449a	ZMYM4		X
hsa-miR-449a	GPR158		X
hsa-miR-449a	TOM1		X
hsa-miR-449a	B3GAT1		X
hsa-miR-449a	MAP1A		X
hsa-miR-449a	C1QL3		X
hsa-miR-449a	LCMT2		X
hsa-miR-449a	SGTA		X
hsa-miR-449a	ADK		X
hsa-miR-449a	LGI1		X
hsa-miR-449a	GPR85		X
hsa-miR-449a	ELL2		X
hsa-miR-449a	SLC6A1		X
hsa-miR-449a	PPARGC1B		X
hsa-miR-449a	C8orf37		X
hsa-miR-449a	PLEKHH2		X
hsa-miR-449a	CREB3L1		X
hsa-miR-449a	METAP1		X
hsa-miR-449a	NDC1		X
hsa-miR-449a	GRM7		X
hsa-miR-449a	APH1A		X
hsa-miR-449a	ATXN7L3B		X
hsa-miR-449a	PKIA		X
hsa-miR-449a	NR4A2		X
hsa-miR-449a	CAMK4		X
hsa-miR-449a	ZNF275		X
hsa-miR-449a	UHRF2		X
hsa-miR-449a	FAM46A		X
hsa-miR-449a	TMEM52B		X
hsa-miR-449a	THSD4		X
hsa-miR-449a	DCX		X
hsa-miR-449a	PRKD1		X
hsa-miR-449a	PPP4R2		X
hsa-miR-449a	USF1		X
hsa-miR-449a	SIDT2		X
hsa-miR-449a	CCDC85A		X
hsa-miR-449a	CASP2		X
hsa-miR-449a	RALGDS		X
hsa-miR-449a	PAX5		X
hsa-miR-449a	VPS37A		X
hsa-miR-449a	MTA2		X
hsa-miR-449a	PROX1		X
hsa-miR-449a	CSF1R		X
hsa-miR-449a	CELF3		X
hsa-miR-449a	FUT11		X
hsa-miR-449a	POMGNT1		X
hsa-miR-449a	SRPR		X
hsa-miR-449a	BCL2		X
hsa-miR-449a	BRPF3		X
hsa-miR-449a	CNTN2		X
hsa-miR-449a	LIN28A		X
hsa-miR-449a	ADD2		X
hsa-miR-449a	LRRTM2		X
hsa-miR-449a	FBXO10		X
hsa-miR-449a	NRXN2		X
hsa-miR-449a	IKZF1		X
hsa-miR-449a	GPR12		X
hsa-miR-449a	TMEM109		X
hsa-miR-449a	MCFD2		X
hsa-miR-449a	ZC3H12B		X
hsa-miR-449a	DAAM1		X
hsa-miR-449a	TRIM41		X
hsa-miR-449a	PARD6B		X
hsa-miR-449a	ANK2		X
hsa-miR-449a	MPPED2		X
hsa-miR-449a	SOX4		X
hsa-miR-449a	FBXO30		X
hsa-miR-449a	CES4A		X
hsa-miR-449a	AAGAB		X
hsa-miR-449a	C15orf38-AP3S2		X
hsa-miR-449a	ZNF641		X
hsa-miR-449a	ATP1A2		X
hsa-miR-449a	PLA2G15		X
hsa-miR-449a	MLLT3		X
hsa-miR-449a	CRTC1		X
hsa-miR-449a	AGTRAP		X
hsa-miR-449a	UNC13C		X
hsa-miR-449a	HDAC1		X
hsa-miR-449a	CACNA1E		X
hsa-miR-449a	MAGT1		X
hsa-miR-449a	CNTNAP2		X
hsa-miR-449a	RASGRP4		X
hsa-miR-449a	F2RL2		X
hsa-miR-449a	SLC44A2		X
hsa-miR-449a	PIP5K1A		X
hsa-miR-449a	GOLPH3L		X
hsa-miR-449a	KIAA1045		X
hsa-miR-449a	C12orf73		X
hsa-miR-449a	ADIPOR2		X
hsa-miR-449a	SVOP		X
hsa-miR-449a	PPP1R10		X
hsa-miR-449a	TANC2		X
hsa-miR-449a	MYOCD		X
hsa-miR-449a	POU2F1		X
hsa-miR-449a	ITGB8		X
hsa-miR-449a	TOX		X
hsa-miR-449a	B4GALT2		X
hsa-miR-449a	TMEM164		X
hsa-miR-449a	TOB2		X
hsa-miR-449a	LRRC7		X
hsa-miR-449a	NFE2L1		X
hsa-miR-449a	RNF44		X
hsa-miR-449a	TAF4B		X
hsa-miR-449a	STX17		X
hsa-miR-449a	AP1B1		X
hsa-miR-449a	RALY		X
hsa-miR-449a	CHD1		X
hsa-miR-449a	SEMA4B		X
hsa-miR-449a	SLCO3A1		X
hsa-miR-449a	ARSJ		X
hsa-miR-449a	MSANTD3-TMEFF1		X
hsa-miR-449a	DNAJB1		X
hsa-miR-449a	SMTNL2		X
hsa-miR-449a	ALCAM		X
hsa-miR-449a	NAA50		X
hsa-miR-449a	CTDSP2		X
hsa-miR-449a	MGAT5B		X
hsa-miR-449a	MBD6		X
hsa-miR-449a	SIPA1		X
hsa-miR-449a	TMEFF1		X
hsa-miR-449a	TMOD2		X
hsa-miR-449a	C3orf70		X
hsa-miR-449a	CNTNAP1		X
hsa-miR-449a	SNX12		X
hsa-miR-449a	OXSR1		X
hsa-miR-449a	HNF4G		X
hsa-miR-449a	VWA5B2		X
hsa-miR-449a	JHDM1D		X
hsa-miR-449a	MCIDAS		X
hsa-miR-449a	PTPRM		X
hsa-miR-449a	PPP1R16B		X
hsa-miR-449a	FKBP9		X
hsa-miR-449a	TRAFD1		X
hsa-miR-449a	ELMSAN1		X
hsa-miR-449a	ZDHHC23		X
hsa-miR-449a	SIX3		X
hsa-miR-449a	SHANK3		X
hsa-miR-449a	FRMD4A		X
hsa-miR-449a	FAT3		X
hsa-miR-449a	FNDC8		X
hsa-miR-449a	DAGLA		X
hsa-miR-449a	PPM1L		X
hsa-miR-449a	JAG1		X
hsa-miR-449a	TSPAN14		X
hsa-miR-449a	SPCS2		X
hsa-miR-449a	TM9SF3		X
hsa-miR-449a	IGFBP3		X
hsa-miR-449a	SUPT6H		X
hsa-miR-449a	CDKN1C		X
hsa-miR-449a	FAM73B		X
hsa-miR-449a	SEMA4F		X
hsa-miR-449a	PPM1A		X
hsa-miR-449a	RTF1		X
hsa-miR-449a	FOSB		X
hsa-miR-449a	TRIM67		X
hsa-miR-449a	ARID4A		X
hsa-miR-449a	SYT9		X
hsa-miR-449a	ANP32B		X
hsa-miR-449a	INPP5K		X
hsa-miR-449a	PRKACB		X
hsa-miR-449a	ANKS1A		X
hsa-miR-449a	SLC6A17		X
hsa-miR-449a	PKP4		X
hsa-miR-449a	STAC2		X
hsa-miR-449a	SLC4A7		X
hsa-miR-449a	PDE7A		X
hsa-miR-449a	PLOD1		X
hsa-miR-449a	PTPN4		X
hsa-miR-449a	WDR91		X
hsa-miR-449a	SLC27A4		X
hsa-miR-449a	PAG1		X
hsa-miR-449a	KCNH7		X
hsa-miR-449a	ARHGAP44		X
hsa-miR-449a	WSCD2		X
hsa-miR-449a	SHOC2		X
hsa-miR-449a	MTUS1		X
hsa-miR-449a	MCTP1		X
hsa-miR-449a	GHDC		X
hsa-miR-449a	N/A		X
hsa-miR-449a	TAF5		X
hsa-miR-449a	ACSL1		X
hsa-miR-449a	ZBTB46		X
hsa-miR-449a	SLC5A3		X
hsa-miR-449a	SLC5A3		X
hsa-miR-449a	RELN		X
hsa-miR-449a	PAN3		X
hsa-miR-449a	FAM133A		X
hsa-miR-449a	FAM131B		X
hsa-miR-449a	PHF19		X
hsa-miR-449a	ZNF579		X
hsa-miR-449a	BMP8B		X
hsa-miR-449a	ESRRA		X
hsa-miR-449a	PDE4B		X
hsa-miR-449a	ST8SIA3		X
hsa-miR-449a	KMT2D		X
hsa-miR-449a	CDH4		X
hsa-miR-449a	PARP15		X
hsa-miR-449a	TNRC18		X
hsa-miR-449a	MYH9		X
hsa-miR-449a	SLC4A5		X
hsa-miR-449a	CTTNBP2NL		X
hsa-miR-449a	ZIC5		X
hsa-miR-449a	TNKS		X
hsa-miR-449a	UNC45A		X
hsa-miR-449a	AGAP2		X
hsa-miR-449a	HK1		X
hsa-miR-449a	LONRF3		X
hsa-miR-449a	FOXG1		X
hsa-miR-449a	MLLT1		X
hsa-miR-449a	OTUD3		X
hsa-miR-449a	PDCD4		X
hsa-miR-449a	CNOT6L		X
hsa-miR-449a	RET		X
hsa-miR-449a	SEMA5B		X
hsa-miR-449a	RNF34		X
hsa-miR-449a	TBC1D13		X
hsa-miR-449a	FOXP2		X
hsa-miR-449a	TMEM104		X
hsa-miR-449a	SCML2		X
hsa-miR-449a	PRPF38B		X
hsa-miR-449a	SRR		X
hsa-miR-449a	PURB		X
hsa-miR-449a	GORASP2		X
hsa-miR-449a	SCN1A		X
hsa-miR-449a	LHX9		X
hsa-miR-449a	CDC25A		X
hsa-miR-449a	RAP1GAP		X
hsa-miR-449a	SEMA4C		X
hsa-miR-449a	CAPN5		X
hsa-miR-449a	TP73		X
hsa-miR-449a	ZC3H4		X
hsa-miR-449a	TANGO2		X
hsa-miR-449a	GPR64		X
hsa-miR-449a	ATG9A		X
hsa-miR-449a	SP2		X
hsa-miR-449a	KCNQ3		X
hsa-miR-449a	GABBR2		X
hsa-miR-449a	LHX2		X
hsa-miR-449a	COPS7B		X
hsa-miR-449a	PGRMC2		X
hsa-miR-449a	PPP3R1		X
hsa-miR-449a	GLRA3		X
hsa-miR-449a	NMT2		X
hsa-miR-449a	FAM81A		X
hsa-miR-449a	CDC37		X
hsa-miR-449a	KCNN3		X
hsa-miR-449a	CREB5		X
hsa-miR-449a	SLC12A2		X
hsa-miR-449a	KLF7		X
hsa-miR-449a	POU3F3		X
hsa-miR-449a	NCOA1		X
hsa-miR-449a	CAMSAP1		X
hsa-miR-449a	CCDC88A		X
hsa-miR-449a	NPNT		X
hsa-miR-449a	BAZ2A		X
hsa-miR-449a	CHMP7		X
hsa-miR-449a	INHBB		X
hsa-miR-449a	SOGA2		X
hsa-miR-449a	CBFB		X
hsa-miR-449a	JMJD1C		X
hsa-miR-449a	SPRY3		X
hsa-miR-449a	C22orf23		X
hsa-miR-449a	KITLG		X
hsa-miR-449a	MGAT4A		X
hsa-miR-449a	NAPEPLD		X
hsa-miR-449a	CCND1		X
hsa-miR-449a	ZNF207		X
hsa-miR-449a	CLOCK		X
hsa-miR-449a	SATB1		X
hsa-miR-449a	GPC6		X
hsa-miR-449a	MRAS		X
hsa-miR-449a	RORA		X
hsa-miR-449a	DBNL		X
hsa-miR-449a	SNX30		X
hsa-miR-449a	PGF		X
hsa-miR-449a	SNAP25		X
hsa-miR-449a	ERN1		X
hsa-miR-449a	CACNB1		X
hsa-miR-449a	RARB		X
hsa-miR-449a	PODXL		X
hsa-miR-449a	PGAP2		X
hsa-miR-449a	TCF12		X
hsa-miR-449a	RFX3		X
hsa-miR-449a	KLC2		X
hsa-miR-449a	WTAP		X
hsa-miR-449a	AL163636.6		X
hsa-miR-449a	FAM126B		X
hsa-miR-449a	AFF4		X
hsa-miR-449a	ARID4B		X
hsa-miR-449a	DCAF7		X
hsa-miR-449a	NRN1		X
hsa-miR-449a	C2CD4A		X
hsa-miR-449a	CACNA2D1		X
hsa-miR-449a	SDHC		X
hsa-miR-449a	ACSL4		X
hsa-miR-449a	UBE2G1		X
hsa-miR-449a	PSD3		X
hsa-miR-449a	HECW2		X
hsa-miR-449a	RHOV		X
hsa-miR-449a	EVX2		X
hsa-miR-449a	CSMD1		X
hsa-miR-449a	ATXN7		X
hsa-miR-449a	ASB1		X
hsa-miR-449a	GNAI2		X
hsa-miR-449a	TGFBRAP1		X
hsa-miR-449a	CTRC		X
hsa-miR-449a	PCDH1		X
hsa-miR-449a	UBN2		X
hsa-miR-449a	YTHDC1		X
hsa-miR-449a	SPEN		X
hsa-miR-449a	THRA		X
hsa-miR-449a	ACTR1A		X
hsa-miR-449a	INO80		X
hsa-miR-449a	ADCY5		X
hsa-miR-449a	BCL11B		X
hsa-miR-449a	CNOT6		X
hsa-miR-449a	CTNND1		X
hsa-miR-449a	C15orf53		X
hsa-miR-449a	SYVN1		X
hsa-miR-449a	SBK1		X
hsa-miR-449a	ZFHX4		X
hsa-miR-449a	GRHL2		X
hsa-miR-449a	IQGAP3		X
hsa-miR-449a	GAB1		X
hsa-miR-449a	C9orf114		X
hsa-miR-449a	TFCP2L1		X
hsa-miR-449a	ADAM22		X
hsa-miR-449a	HMGB1		X
hsa-miR-449a	ARPC4-TTLL3		X
hsa-miR-449a	CPEB2		X
hsa-miR-449a	POFUT1		X
hsa-miR-449a	GMFB		X
hsa-miR-449a	TBC1D25		X
hsa-miR-449a	CRHR1		X
hsa-miR-449a	DOK6		X
hsa-miR-449a	PPP4R1L		X
hsa-miR-449a	OTUD7A		X
hsa-miR-449a	TFDP2		X
hsa-miR-449a	RGMB		X
hsa-miR-449a	SHE		X
hsa-miR-449a	CPD		X
hsa-miR-449a	GATAD2B		X
hsa-miR-449a	WDR37		X
hsa-miR-449a	RWDD1		X
hsa-miR-449a	CD47		X
hsa-miR-449a	RRAGD		X
hsa-miR-449a	SZRD1		X
hsa-miR-449a	RALGPS1		X
hsa-miR-449a	TNPO3		X
hsa-miR-449a	FAT2		X
hsa-miR-449a	VCL		X
hsa-miR-449a	C2orf49		X
hsa-miR-449a	ADAM11		X
hsa-miR-449a	KREMEN1		X
hsa-miR-449a	ABR		X
hsa-miR-449a	EEA1		X
hsa-miR-449a	RNF152		X
hsa-miR-449a	ZER1		X
hsa-miR-449a	JPH3		X
hsa-miR-449a	LMTK3		X
hsa-miR-449a	GPX8		X
hsa-miR-449a	AFF3		X
hsa-miR-449a	DAB2IP		X
hsa-miR-449a	GIGYF1		X
hsa-miR-449a	ATXN7L3		X
hsa-miR-449a	HCFC2		X
hsa-miR-449a	PLCG1		X
hsa-miR-449a	SPTBN2		X
hsa-miR-449a	FAT4		X
hsa-miR-449a	SOCS4		X
hsa-miR-449a	PARP8		X
hsa-miR-449a	PPP6C		X
hsa-miR-449a	ATXN7L1		X
hsa-miR-449a	HS2ST1		X
hsa-miR-449a	SYNJ1		X
hsa-miR-449a	HOOK3		X
hsa-miR-449a	GLCE		X
hsa-miR-449a	SEC16A		X
hsa-miR-449a	CREBRF		X
hsa-miR-449a	TMEM55A		X
hsa-miR-449a	MAZ		X
hsa-miR-449a	RNF213		X
hsa-miR-449a	ERC1		X
hsa-miR-449a	DSEL		X
hsa-miR-449a	GATS		X
hsa-miR-449a	RIMS3		X
hsa-miR-449a	PTCHD1		X
hsa-miR-449a	CSNK1G1		X
hsa-miR-449a	ARPP19		X
hsa-miR-449a	PDK3		X
hsa-miR-449a	FNDC3B		X
hsa-miR-449a	DCAF11		X
hsa-miR-449a	IRF2BP2		X
hsa-miR-449a	GRAP2		X
hsa-miR-449a	KIAA1024		X
hsa-miR-449a	FRMD5		X
hsa-miR-449a	ATOH1		X
hsa-miR-449a	TBC1D30		X
hsa-miR-449a	ZSCAN29		X
hsa-miR-449a	NEK9		X
hsa-miR-449a	EHD4		X
hsa-miR-449a	THTPA		X
hsa-miR-449a	EMX1		X
hsa-miR-449a	PTPRD		X
hsa-miR-449a	SLC7A2		X
hsa-miR-449a	POLR3H		X
hsa-miR-449a	XPO5		X
hsa-miR-449a	CYB561D1		X
hsa-miR-449a	GPR26		X
hsa-miR-449a	SEH1L		X
hsa-miR-449a	KCTD16		X
hsa-miR-449a	ACOT11		X
hsa-miR-449a	KIAA0753		X
hsa-miR-449a	ACVR2B		X
hsa-miR-449a	LPHN1		X
hsa-miR-449a	EPN2		X
hsa-miR-449a	LMNB2		X
hsa-miR-449a	MAP4K4		X
hsa-miR-449a	ACVRL1		X
hsa-miR-449a	TRPM3		X
hsa-miR-449a	SMAD4		X
hsa-miR-449a	TM7SF3		X
hsa-miR-449a	DOCK3		X
hsa-miR-449a	NEDD4L		X
hsa-miR-449a	TBL1XR1		X
hsa-miR-449a	RAB4A		X
hsa-miR-449a	MYO18A		X
hsa-miR-449a	GSG1		X
hsa-miR-449a	FOXN3		X
hsa-miR-449a	C6orf120		X
hsa-miR-449a	NSD1		X
hsa-miR-449a	RAB11FIP4		X
hsa-miR-449a	PDXK		X
hsa-miR-449a	SERPINE1		X
hsa-miR-449a	MLEC		X
hsa-miR-449a	CACNA2D2		X
hsa-miR-449a	AHCYL2		X
hsa-miR-449a	SNAP29		X
hsa-miR-449a	TNRC6B		X
hsa-miR-449a	PITPNM2		X
hsa-miR-449a	FBXO41		X
hsa-miR-449a	BCL9L		X
hsa-miR-449a	DNAH3		X
hsa-miR-449a	ORF		X
hsa-miR-449a	COL12A1		X
hsa-miR-449a	PAOX		X
hsa-miR-449a	GALNT10		X
hsa-miR-449a	TMEM255A		X
hsa-miR-449a	USP31		X
hsa-miR-449a	PDE7B		X
hsa-miR-449a	DGKI		X
hsa-miR-449a	WAC		X
hsa-miR-449a	UCK2		X
hsa-miR-449a	SLC7A6		X
hsa-miR-449a	IPO11		X
hsa-miR-449a	PDE3A		X
hsa-miR-449a	MFSD6		X
hsa-miR-449a	THAP1		X
hsa-miR-449a	SPRED1		X
hsa-miR-449a	ASPHD2		X
hsa-miR-449a	MSL2		X
hsa-miR-449a	PCNX		X
hsa-miR-449a	C9orf64		X
hsa-miR-449a	ZNF644		X
hsa-miR-449a	ADAT2		X
hsa-miR-449a	GDAP1L1		X
hsa-miR-449a	CLCN3		X
hsa-miR-449a	LOXL3		X
hsa-miR-449a	SLC8A1		X
hsa-miR-449a	CDS2		X
hsa-miR-449a	SAR1A		X
hsa-miR-449a	HPX		X
hsa-miR-449a	G3BP1		X
hsa-miR-449a	GRID1		X
hsa-miR-449a	C14orf28		X
hsa-miR-449a	PITPNC1		X
hsa-miR-449a	NABP1		X
hsa-miR-449a	GFRA1		X
hsa-miR-449a	MMAB		X
hsa-miR-449a	EMC3		X
hsa-miR-449a	MON2		X
hsa-miR-449a	AIDA		X
hsa-miR-449a	CERS4		X
hsa-miR-449a	HSBP1		X
hsa-miR-449a	FAM208A		X
hsa-miR-449a	TRIM13		X
hsa-miR-449a	USP24		X
hsa-miR-449a	PPFIA1		X
hsa-miR-449a	GRHPR		X
hsa-miR-449a	ZNF423		X
hsa-miR-449a	SHKBP1		X
hsa-miR-449a	AHSA2		X
hsa-miR-449a	ERP44		X
hsa-miR-449a	TMEM216		X
hsa-miR-449a	MRPL3		X
hsa-miR-449a	G6PC3		X
hsa-miR-449a	MRPL52		X
hsa-miR-449a	SLC2A4RG		X
hsa-miR-449a	WHAMM		X
hsa-miR-449a	TMEM134		X
hsa-miR-449a	GABRB1		X
hsa-miR-449a	ZNF593		X
hsa-miR-449a	ZBTB20		X
hsa-miR-449a	TMEM97		X
hsa-miR-449a	GATSL2		X
hsa-miR-449a	CACNG2		X
hsa-miR-449a	WNT1		X
hsa-miR-449a	RBCK1		X
hsa-miR-449a	NEUROD2		X
hsa-miR-449a	RGS7BP		X
hsa-miR-449a	CNTD1		X
hsa-miR-449a	KLHDC8A		X
hsa-miR-449a	TRIM44		X
hsa-miR-543	PTK2	X
hsa-miR-543	TWIST1	X
hsa-miR-147b	NDUFA4	X
hsa-miR-147b	ALDH5A1	X
hsa-miR-147b	MCM3	X
hsa-miR-147b	COL4A2	X
hsa-miR-147b	IER5	X
hsa-miR-147b	SDHD	X
hsa-miR-147b	NDUFA4		X
hsa-miR-147b	KCNA3		X
hsa-miR-147b	C11orf87		X
hsa-miR-147b	CAPZB		X
hsa-miR-147b	SEPHS1		X
hsa-miR-147b	UBE2N		X
hsa-miR-147b	DIMT1		X
hsa-miR-147b	BDNF		X
hsa-miR-147b	C15orf52		X
hsa-miR-147b	B4GALT5		X
hsa-miR-147b	PPTC7		X
hsa-miR-147b	MID1IP1		X
hsa-miR-147b	RAP2B		X
hsa-miR-147b	SYNGAP1		X
hsa-miR-147b	KMT2D		X
hsa-miR-147b	MEF2A		X
hsa-miR-147b	CLCN6		X
hsa-miR-147b	CPEB2		X
hsa-miR-379-5p	IL11	X
hsa-miR-324-5p	SMO	X
hsa-miR-324-5p	GLI1	X
mmu-miR-324-5p	Smo	X
hsa-miR-106a-5p	E2F1	X
hsa-miR-106a-5p	FAS	X
mmu-miR-106a-5p	Stat3	X
hsa-miR-106a-5p	CDKN1A	X
hsa-miR-106a-5p	HIPK3	X
hsa-miR-106a-5p	MYLIP	X
hsa-miR-106a-5p	RB1	X
hsa-miR-106a-5p	APP	X
mmu-miR-106a-5p	Hipk3	X
mmu-miR-106a-5p	Mylip	X
hsa-miR-106a-5p	RUNX1	X
mmu-miR-106a-5p	Arid4b	X
hsa-miR-106a-5p	ARID4B	X
hsa-miR-106a-5p	VEGFA	X
hsa-miR-106a-5p	IL10	X
mmu-miR-106a-5p	Sqstm1	X
hsa-miR-106a-5p	TGFBR2	X
hsa-miR-106a-5p	CYP19A1	X
hsa-miR-106a-5p	PTEN	X
hsa-miR-106a-5p	SIRPA	X
hsa-miR-106a-5p	SLC2A3	X
hsa-miR-106a-5p	BMP2	X
hsa-miR-106a-5p	STAT3	X
hsa-miR-106a-5p	ATM	X
hsa-miR-106a-5p	CASP7	X
hsa-miR-106a-5p	BCL10	X
hsa-miR-106a-5p	RUNX3	X
hsa-miR-106a-5p	TIMP2	X
hsa-miR-106a-5p	MAPK9	X
hsa-miR-106a-5p	LIMK1	X
hsa-miR-106a-5p	FASTK	X
hsa-miR-106a-5p	RBL2	X
mmu-miR-106a-5p	Hif1a	X
mmu-miR-106a-5p	Vegfa	X
hsa-miR-106a-5p	CCND1	X
hsa-miR-106a-5p	MAPK14	X
hsa-miR-106a-5p	TP53	X
hsa-miR-106a-5p	PDCD1LG2		X
hsa-miR-106a-5p	GPR6		X
hsa-miR-106a-5p	GPR137C		X
hsa-miR-106a-5p	HN1		X
hsa-miR-106a-5p	NAGK		X
hsa-miR-106a-5p	ZBTB7A		X
hsa-miR-106a-5p	ENPP5		X
hsa-miR-106a-5p	HAUS8		X
hsa-miR-106a-5p	RAB22A		X
hsa-miR-106a-5p	BTG3		X
hsa-miR-106a-5p	PKD2		X
hsa-miR-106a-5p	CCL1		X
hsa-miR-106a-5p	IRF9		X
hsa-miR-106a-5p	CYBRD1		X
hsa-miR-106a-5p	BRMS1L		X
hsa-miR-106a-5p	EZH1		X
hsa-miR-106a-5p	PTHLH		X
hsa-miR-106a-5p	NKIRAS1		X
hsa-miR-106a-5p	SERP1		X
hsa-miR-106a-5p	C7orf43		X
hsa-miR-106a-5p	MAP3K2		X
hsa-miR-106a-5p	PLEKHA3		X
hsa-miR-106a-5p	C1orf63		X
hsa-miR-106a-5p	DERL2		X
hsa-miR-106a-5p	PFKP		X
hsa-miR-106a-5p	GUCY1A3		X
hsa-miR-106a-5p	FBXO48		X
hsa-miR-106a-5p	RHOC		X
hsa-miR-106a-5p	FJX1		X
hsa-miR-106a-5p	FAM45A		X
hsa-miR-106a-5p	MASTL		X
hsa-miR-106a-5p	ZNF367		X
hsa-miR-106a-5p	EPHA4		X
hsa-miR-106a-5p	PFN2		X
hsa-miR-106a-5p	ZNF800		X
hsa-miR-106a-5p	ARID4B		X
hsa-miR-106a-5p	RNF128		X
hsa-miR-106a-5p	CENPQ		X
hsa-miR-106a-5p	CHRM2		X
hsa-miR-106a-5p	RASD1		X
hsa-miR-106a-5p	E2F5		X
hsa-miR-106a-5p	DUSP2		X
hsa-miR-106a-5p	PBX3		X
hsa-miR-106a-5p	C11orf30		X
hsa-miR-106a-5p	RGMB		X
hsa-miR-106a-5p	ZNFX1		X
hsa-miR-106a-5p	SLC17A7		X
hsa-miR-106a-5p	MYT1L		X
hsa-miR-106a-5p	ARHGAP12		X
hsa-miR-106a-5p	DYNC1LI2		X
hsa-miR-106a-5p	TGFBR2		X
hsa-miR-106a-5p	BAMBI		X
hsa-miR-106a-5p	VLDLR		X
hsa-miR-106a-5p	CLIP4		X
hsa-miR-106a-5p	FAM219B		X
hsa-miR-106a-5p	ITPRIPL2		X
hsa-miR-106a-5p	FGD4		X
hsa-miR-106a-5p	ATG16L1		X
hsa-miR-106a-5p	FAM210A		X
hsa-miR-106a-5p	RRAGD		X
hsa-miR-106a-5p	RASL11B		X
hsa-miR-106a-5p	FICD		X
hsa-miR-106a-5p	KCNK10		X
hsa-miR-106a-5p	CDC37L1		X
hsa-miR-106a-5p	SLITRK3		X
hsa-miR-106a-5p	NUP35		X
hsa-miR-106a-5p	PRRG1		X
hsa-miR-106a-5p	STAT3		X
hsa-miR-106a-5p	DDHD1		X
hsa-miR-106a-5p	HOXB13		X
hsa-miR-106a-5p	CMTR2		X
hsa-miR-106a-5p	COX8C		X
hsa-miR-106a-5p	SEMA4B		X
hsa-miR-106a-5p	F3		X
hsa-miR-106a-5p	CFL2		X
hsa-miR-106a-5p	CTSA		X
hsa-miR-106a-5p	FCHO2		X
hsa-miR-106a-5p	NABP1		X
hsa-miR-106a-5p	CD69		X
hsa-miR-106a-5p	ZFP3		X
hsa-miR-106a-5p	SQSTM1		X
hsa-miR-106a-5p	E2F1		X
hsa-miR-106a-5p	LIMA1		X
hsa-miR-106a-5p	PLSCR4		X
hsa-miR-106a-5p	FBXL5		X
hsa-miR-106a-5p	PXK		X
hsa-miR-106a-5p	TRIM3		X
hsa-miR-106a-5p	ZFAND4		X
hsa-miR-106a-5p	CDKN1A		X
hsa-miR-106a-5p	PPP3R1		X
hsa-miR-106a-5p	NR4A3		X
hsa-miR-106a-5p	MAPRE3		X
hsa-miR-106a-5p	ANKRD52		X
hsa-miR-106a-5p	CRYBG3		X
hsa-miR-106a-5p	UEVLD		X
hsa-miR-106a-5p	KLHL2		X
hsa-miR-106a-5p	AKTIP		X
hsa-miR-106a-5p	RUFY2		X
hsa-miR-106a-5p	EGLN3		X
hsa-miR-106a-5p	SMOC1		X
hsa-miR-106a-5p	VASH2		X
hsa-miR-106a-5p	SAMD12		X
hsa-miR-106a-5p	TNFRSF21		X
hsa-miR-106a-5p	CAMK2N1		X
hsa-miR-106a-5p	KIF23		X
hsa-miR-106a-5p	TMCC1		X
hsa-miR-106a-5p	NTN4		X
hsa-miR-106a-5p	TIMM17A		X
hsa-miR-106a-5p	UBC		X
hsa-miR-106a-5p	CEP128		X
hsa-miR-106a-5p	C10orf107		X
hsa-miR-106a-5p	IL8		X
hsa-miR-106a-5p	TMEM100		X
hsa-miR-106a-5p	FOXJ3		X
hsa-miR-106a-5p	APCDD1		X
hsa-miR-106a-5p	SACS		X
hsa-miR-106a-5p	BTBD10		X
hsa-miR-106a-5p	CCNG2		X
hsa-miR-106a-5p	CAMK2N2		X
hsa-miR-106a-5p	PTPDC1		X
hsa-miR-106a-5p	HBP1		X
hsa-miR-106a-5p	FYCO1		X
hsa-miR-106a-5p	PRR15		X
hsa-miR-106a-5p	OSM		X
hsa-miR-106a-5p	BMPR2		X
hsa-miR-106a-5p	GLIS3		X
hsa-miR-106a-5p	STK17B		X
hsa-miR-106a-5p	PKIA		X
hsa-miR-106a-5p	TBC1D17		X
hsa-miR-106a-5p	URI1		X
hsa-miR-106a-5p	POLR3G		X
hsa-miR-106a-5p	NPAS2		X
hsa-miR-106a-5p	NPLOC4		X
hsa-miR-106a-5p	GPR137B		X
hsa-miR-106a-5p	TBC1D20		X
hsa-miR-106a-5p	PON2		X
hsa-miR-106a-5p	TOPORS		X
hsa-miR-106a-5p	ARID4A		X
hsa-miR-106a-5p	CAPRIN2		X
hsa-miR-106a-5p	SLC24A2		X
hsa-miR-106a-5p	TRIP10		X
hsa-miR-106a-5p	PRRG4		X
hsa-miR-106a-5p	PPP1R21		X
hsa-miR-106a-5p	SAR1B		X
hsa-miR-106a-5p	USP3		X
hsa-miR-106a-5p	RASSF2		X
hsa-miR-106a-5p	CXCL14		X
hsa-miR-106a-5p	TSG101		X
hsa-miR-106a-5p	SLAIN2		X
hsa-miR-106a-5p	FRMD6		X
hsa-miR-106a-5p	AMER2		X
hsa-miR-106a-5p	ZBTB18		X
hsa-miR-106a-5p	ACPL2		X
hsa-miR-106a-5p	DNAJB9		X
hsa-miR-106a-5p	CALD1		X
hsa-miR-106a-5p	REEP3		X
hsa-miR-106a-5p	KLF10		X
hsa-miR-106a-5p	ORMDL3		X
hsa-miR-106a-5p	RPS6KA5		X
hsa-miR-106a-5p	AHNAK		X
hsa-miR-106a-5p	PPP6C		X
hsa-miR-106a-5p	TRPV6		X
hsa-miR-106a-5p	OSR1		X
hsa-miR-106a-5p	COX7A2L		X
hsa-miR-106a-5p	CMKLR1		X
hsa-miR-106a-5p	KPNA5		X
hsa-miR-106a-5p	BCL11B		X
hsa-miR-106a-5p	ZNF2		X
hsa-miR-106a-5p	NKX6-1		X
hsa-miR-106a-5p	KIF5A		X
hsa-miR-106a-5p	CADM2		X
hsa-miR-106a-5p	COQ2		X
hsa-miR-106a-5p	ARHGEF28		X
hsa-miR-106a-5p	C11orf82		X
hsa-miR-106a-5p	MKNK2		X
hsa-miR-106a-5p	SLC46A3		X
hsa-miR-106a-5p	RBBP7		X
hsa-miR-106a-5p	LDLR		X
hsa-miR-106a-5p	TAOK2		X
hsa-miR-106a-5p	NAPEPLD		X
hsa-miR-106a-5p	ELK3		X
hsa-miR-106a-5p	USP24		X
hsa-miR-106a-5p	FASTK		X
hsa-miR-106a-5p	RLIM		X
hsa-miR-106a-5p	LAMP5		X
hsa-miR-106a-5p	ZDHHC1		X
hsa-miR-106a-5p	TGFB1I1		X
hsa-miR-106a-5p	ZFPM2		X
hsa-miR-106a-5p	ST6GALNAC3		X
hsa-miR-106a-5p	SOS1		X
hsa-miR-106a-5p	B3GALT2		X
hsa-miR-106a-5p	CNOT7		X
hsa-miR-106a-5p	RGMA		X
hsa-miR-106a-5p	TMEM25		X
hsa-miR-106a-5p	HECTD2		X
hsa-miR-106a-5p	SMIM14		X
hsa-miR-106a-5p	AGFG2		X
hsa-miR-106a-5p	EGLN1		X
hsa-miR-106a-5p	MAP3K5		X
hsa-miR-106a-5p	OSBPL5		X
hsa-miR-106a-5p	ANKRD50		X
hsa-miR-106a-5p	ST6GALNAC6		X
hsa-miR-106a-5p	CEP97		X
hsa-miR-106a-5p	RGS17		X
hsa-miR-106a-5p	LHX6		X
hsa-miR-106a-5p	EPHA5		X
hsa-miR-106a-5p	ITGB8		X
hsa-miR-106a-5p	PTPN4		X
hsa-miR-106a-5p	NCEH1		X
hsa-miR-106a-5p	TMEM64		X
hsa-miR-106a-5p	FEM1C		X
hsa-miR-106a-5p	LAPTM4A		X
hsa-miR-106a-5p	CD274		X
hsa-miR-106a-5p	ZBTB9		X
hsa-miR-106a-5p	KMT2B		X
hsa-miR-106a-5p	DNAJB6		X
hsa-miR-106a-5p	ANKRD9		X
hsa-miR-106a-5p	SNTG1		X
hsa-miR-106a-5p	PRR16		X
hsa-miR-106a-5p	TAOK3		X
hsa-miR-106a-5p	RSBN1		X
hsa-miR-106a-5p	GNS		X
hsa-miR-106a-5p	REST		X
hsa-miR-106a-5p	C16orf52		X
hsa-miR-106a-5p	DENND5B		X
hsa-miR-106a-5p	CCDC71L		X
hsa-miR-106a-5p	SP9		X
hsa-miR-106a-5p	DPYSL2		X
hsa-miR-106a-5p	ZC3H12C		X
hsa-miR-106a-5p	ZBTB47		X
hsa-miR-106a-5p	FAM13A		X
hsa-miR-106a-5p	TCF7L1		X
hsa-miR-106a-5p	DNAJC27		X
hsa-miR-106a-5p	HS3ST5		X
hsa-miR-106a-5p	EREG		X
hsa-miR-106a-5p	UTS2B		X
hsa-miR-106a-5p	TTC39C		X
hsa-miR-106a-5p	PPP2R2A		X
hsa-miR-106a-5p	LCOR		X
hsa-miR-106a-5p	EFCAB14		X
hsa-miR-106a-5p	WFS1		X
hsa-miR-106a-5p	SKOR1		X
hsa-miR-106a-5p	ARHGAP1		X
hsa-miR-106a-5p	ZBTB4		X
hsa-miR-106a-5p	DRD1		X
hsa-miR-106a-5p	MED17		X
hsa-miR-106a-5p	NBL1		X
hsa-miR-106a-5p	LAMA3		X
hsa-miR-106a-5p	GAB1		X
hsa-miR-106a-5p	RAP2C		X
hsa-miR-106a-5p	FAM13C		X
hsa-miR-106a-5p	BTBD7		X
hsa-miR-106a-5p	MINOS1-NBL1		X
hsa-miR-106a-5p	EPHA7		X
hsa-miR-106a-5p	LYPD6		X
hsa-miR-106a-5p	MINK1		X
hsa-miR-106a-5p	GNB5		X
hsa-miR-106a-5p	FGD5		X
hsa-miR-106a-5p	UXS1		X
hsa-miR-106a-5p	NAA30		X
hsa-miR-106a-5p	CMPK1		X
hsa-miR-106a-5p	MAPK1		X
hsa-miR-106a-5p	TWF1		X
hsa-miR-106a-5p	ZADH2		X
hsa-miR-106a-5p	UBASH3A		X
hsa-miR-106a-5p	CRK		X
hsa-miR-106a-5p	SCN1A		X
hsa-miR-106a-5p	ADAM9		X
hsa-miR-106a-5p	TMX3		X
hsa-miR-106a-5p	RRM2		X
hsa-miR-106a-5p	FAM19A1		X
hsa-miR-106a-5p	JAK1		X
hsa-miR-106a-5p	SLC2A4		X
hsa-miR-106a-5p	CRY2		X
hsa-miR-106a-5p	FAM129A		X
hsa-miR-106a-5p	PAFAH2		X
hsa-miR-106a-5p	CLOCK		X
hsa-miR-106a-5p	ZBTB41		X
hsa-miR-106a-5p	HMGA2		X
hsa-miR-106a-5p	ORAI1		X
hsa-miR-106a-5p	STARD4		X
hsa-miR-106a-5p	NR4A2		X
hsa-miR-106a-5p	RBL2		X
hsa-miR-106a-5p	MFAP3L		X
hsa-miR-106a-5p	USP46		X
hsa-miR-106a-5p	NPM1		X
hsa-miR-106a-5p	LRCH1		X
hsa-miR-106a-5p	NTNG1		X
hsa-miR-106a-5p	VANGL1		X
hsa-miR-106a-5p	NRSN1		X
hsa-miR-106a-5p	ZFYVE9		X
hsa-miR-106a-5p	GINM1		X
hsa-miR-106a-5p	ZNF597		X
hsa-miR-106a-5p	GMCL1		X
hsa-miR-106a-5p	CC2D1A		X
hsa-miR-106a-5p	EGR2		X
hsa-miR-106a-5p	DCAF8		X
hsa-miR-106a-5p	MMP2		X
hsa-miR-106a-5p	THRA		X
hsa-miR-106a-5p	CORO2B		X
hsa-miR-106a-5p	SLC16A6		X
hsa-miR-106a-5p	ZNF512B		X
hsa-miR-106a-5p	DCAF8		X
hsa-miR-106a-5p	FRRS1L		X
hsa-miR-106a-5p	UNK		X
hsa-miR-106a-5p	S1PR1		X
hsa-miR-106a-5p	SDC2		X
hsa-miR-106a-5p	NEUROG1		X
hsa-miR-106a-5p	SPOPL		X
hsa-miR-106a-5p	SLC6A5		X
hsa-miR-106a-5p	CDC23		X
hsa-miR-106a-5p	YPEL2		X
hsa-miR-106a-5p	LHX8		X
hsa-miR-106a-5p	FAM134A		X
hsa-miR-106a-5p	ARL4A		X
hsa-miR-106a-5p	TMEM127		X
hsa-miR-106a-5p	SLC16A9		X
hsa-miR-106a-5p	MEX3D		X
hsa-miR-106a-5p	FAM60A		X
hsa-miR-106a-5p	RAB12		X
hsa-miR-106a-5p	RORA		X
hsa-miR-106a-5p	HMBOX1		X
hsa-miR-106a-5p	CSGALNACT1		X
hsa-miR-106a-5p	STK11		X
hsa-miR-106a-5p	CENPO		X
hsa-miR-106a-5p	ATAD2		X
hsa-miR-106a-5p	KATNAL1		X
hsa-miR-106a-5p	UBXN2A		X
hsa-miR-106a-5p	LZIC		X
hsa-miR-106a-5p	SLC25A27		X
hsa-miR-106a-5p	C3orf38		X
hsa-miR-106a-5p	USP28		X
hsa-miR-106a-5p	HSPA8		X
hsa-miR-106a-5p	UNC80		X
hsa-miR-106a-5p	IRF1		X
hsa-miR-106a-5p	HABP4		X
hsa-miR-106a-5p	TAGAP		X
hsa-miR-106a-5p	FAM222B		X
hsa-miR-106a-5p	CDC40		X
hsa-miR-106a-5p	TTPAL		X
hsa-miR-106a-5p	CHD9		X
hsa-miR-106a-5p	NANOS1		X
hsa-miR-106a-5p	ERI1		X
hsa-miR-106a-5p	WDR37		X
hsa-miR-106a-5p	SOWAHC		X
hsa-miR-106a-5p	YOD1		X
hsa-miR-106a-5p	MIDN		X
hsa-miR-106a-5p	FOXL2		X
hsa-miR-106a-5p	DDX5		X
hsa-miR-106a-5p	TNFSF11		X
hsa-miR-106a-5p	MSMO1		X
hsa-miR-106a-5p	MFN2		X
hsa-miR-106a-5p	ACER2		X
hsa-miR-106a-5p	NEDD4L		X
hsa-miR-106a-5p	STC1		X
hsa-miR-106a-5p	FOXJ2		X
hsa-miR-106a-5p	HTR2A		X
hsa-miR-106a-5p	FITM2		X
hsa-miR-106a-5p	RBL1		X
hsa-miR-106a-5p	PGP		X
hsa-miR-106a-5p	C7orf41		X
hsa-miR-106a-5p	NPAT		X
hsa-miR-106a-5p	INTS6		X
hsa-miR-106a-5p	ST8SIA2		X
hsa-miR-106a-5p	RORC		X
hsa-miR-106a-5p	MAT2B		X
hsa-miR-106a-5p	NEUROG2		X
hsa-miR-106a-5p	TRIP11		X
hsa-miR-106a-5p	TNKS1BP1		X
hsa-miR-106a-5p	SMAD7		X
hsa-miR-106a-5p	FOXF1		X
hsa-miR-106a-5p	STRIP2		X
hsa-miR-106a-5p	BVES		X
hsa-miR-106a-5p	ZNF217		X
hsa-miR-106a-5p	TMUB2		X
hsa-miR-106a-5p	TMEM133		X
hsa-miR-106a-5p	TXNIP		X
hsa-miR-106a-5p	ZXDA		X
hsa-miR-106a-5p	IQSEC1		X
hsa-miR-106a-5p	PRDM6		X
hsa-miR-106a-5p	ZNF148		X
hsa-miR-106a-5p	WASF3		X
hsa-miR-106a-5p	HAS2		X
hsa-miR-106a-5p	PIP4K2A		X
hsa-miR-106a-5p	HLF		X
hsa-miR-106a-5p	NEUROG3		X
hsa-miR-106a-5p	RNF6		X
hsa-miR-106a-5p	SIK1		X
hsa-miR-106a-5p	OXR1		X
hsa-miR-106a-5p	ETV1		X
hsa-miR-106a-5p	PITPNA		X
hsa-miR-106a-5p	ABHD5		X
hsa-miR-106a-5p	SOX4		X
hsa-miR-106a-5p	KLHL15		X
hsa-miR-106a-5p	UBE2W		X
hsa-miR-106a-5p	CHAF1A		X
hsa-miR-106a-5p	MAPRE1		X
hsa-miR-106a-5p	SLC11A1		X
hsa-miR-106a-5p	BNIP2		X
hsa-miR-106a-5p	UNKL		X
hsa-miR-106a-5p	MED12L		X
hsa-miR-106a-5p	KIAA0513		X
hsa-miR-106a-5p	SLC41A1		X
hsa-miR-106a-5p	GPR133		X
hsa-miR-106a-5p	NHLRC3		X
hsa-miR-106a-5p	TIMP2		X
hsa-miR-106a-5p	ESR1		X
hsa-miR-106a-5p	ABL2		X
hsa-miR-106a-5p	OTUD1		X
hsa-miR-106a-5p	MFSD9		X
hsa-miR-106a-5p	MYCN		X
hsa-miR-106a-5p	PAK7		X
hsa-miR-106a-5p	PARD6B		X
hsa-miR-106a-5p	HPS5		X
hsa-miR-106a-5p	ANO6		X
hsa-miR-106a-5p	CNGB3		X
hsa-miR-106a-5p	NCKAP5		X
hsa-miR-106a-5p	SYTL4		X
hsa-miR-106a-5p	FAM102A		X
hsa-miR-106a-5p	STK38		X
hsa-miR-106a-5p	ATE1		X
hsa-miR-106a-5p	FOXQ1		X
hsa-miR-106a-5p	DPYSL5		X
hsa-miR-106a-5p	SGTB		X
hsa-miR-106a-5p	SLC22A23		X
hsa-miR-106a-5p	OSTM1		X
hsa-miR-106a-5p	YPEL4		X
hsa-miR-106a-5p	C2CD2		X
hsa-miR-106a-5p	SRPK2		X
hsa-miR-106a-5p	TRIM37		X
hsa-miR-106a-5p	ZBTB43		X
hsa-miR-106a-5p	KAT2B		X
hsa-miR-106a-5p	METAP1		X
hsa-miR-106a-5p	XRN1		X
hsa-miR-106a-5p	CYP2U1		X
hsa-miR-106a-5p	PSD		X
hsa-miR-106a-5p	TANC1		X
hsa-miR-106a-5p	RAPGEF4		X
hsa-miR-106a-5p	TBC1D8B		X
hsa-miR-106a-5p	BAHD1		X
hsa-miR-106a-5p	TNKS2		X
hsa-miR-106a-5p	ARHGEF10		X
hsa-miR-106a-5p	CEP57		X
hsa-miR-106a-5p	LRRC55		X
hsa-miR-106a-5p	GJA1		X
hsa-miR-106a-5p	MAP3K8		X
hsa-miR-106a-5p	LIF		X
hsa-miR-106a-5p	RPA2		X
hsa-miR-106a-5p	ARL4C		X
hsa-miR-106a-5p	GOLGA1		X
hsa-miR-106a-5p	FAM134C		X
hsa-miR-106a-5p	FRMD4A		X
hsa-miR-106a-5p	ZNF704		X
hsa-miR-106a-5p	SNX12		X
hsa-miR-106a-5p	PPP1R15B		X
hsa-miR-106a-5p	MAP3K9		X
hsa-miR-106a-5p	TNFAIP1		X
hsa-miR-106a-5p	FIBIN		X
hsa-miR-106a-5p	VPS13C		X
hsa-miR-106a-5p	PCNP		X
hsa-miR-106a-5p	ABHD2		X
hsa-miR-106a-5p	WAC		X
hsa-miR-106a-5p	SOBP		X
hsa-miR-106a-5p	TP73		X
hsa-miR-106a-5p	BHLHE41		X
hsa-miR-106a-5p	CABLES1		X
hsa-miR-106a-5p	SMOC2		X
hsa-miR-106a-5p	POU6F1		X
hsa-miR-106a-5p	TET3		X
hsa-miR-106a-5p	RSRC2		X
hsa-miR-106a-5p	RNF38		X
hsa-miR-106a-5p	ERBB3		X
hsa-miR-106a-5p	LIN52		X
hsa-miR-106a-5p	LASP1		X
hsa-miR-106a-5p	ZNF70		X
hsa-miR-106a-5p	C6orf120		X
hsa-miR-106a-5p	PPARA		X
hsa-miR-106a-5p	DGKH		X
hsa-miR-106a-5p	RAPGEFL1		X
hsa-miR-106a-5p	KMT2A		X
hsa-miR-106a-5p	TCF4		X
hsa-miR-106a-5p	DMRTA2		X
hsa-miR-106a-5p	APP		X
hsa-miR-106a-5p	MTF1		X
hsa-miR-106a-5p	C7orf60		X
hsa-miR-106a-5p	SERTAD2		X
hsa-miR-106a-5p	FOXB1		X
hsa-miR-106a-5p	DAZAP2		X
hsa-miR-106a-5p	PDGFRA		X
hsa-miR-106a-5p	TPRG1L		X
hsa-miR-106a-5p	MKL2		X
hsa-miR-106a-5p	CNOT6L		X
hsa-miR-106a-5p	SHOC2		X
hsa-miR-106a-5p	EIF4G2		X
hsa-miR-106a-5p	GBF1		X
hsa-miR-106a-5p	NRBP1		X
hsa-miR-106a-5p	FURIN		X
hsa-miR-106a-5p	ANKFY1		X
hsa-miR-106a-5p	TXLNA		X
hsa-miR-106a-5p	ZBTB37		X
hsa-miR-106a-5p	DCUN1D3		X
hsa-miR-106a-5p	LPGAT1		X
hsa-miR-106a-5p	ISM1		X
hsa-miR-106a-5p	GINS1		X
hsa-miR-106a-5p	RGL1		X
hsa-miR-106a-5p	LRIG1		X
hsa-miR-106a-5p	GTDC1		X
hsa-miR-106a-5p	KLF3		X
hsa-miR-106a-5p	SLC29A2		X
hsa-miR-106a-5p	IGF2BP1		X
hsa-miR-106a-5p	EIF4H		X
hsa-miR-106a-5p	MAP3K11		X
hsa-miR-106a-5p	KCNB1		X
hsa-miR-106a-5p	MYO1D		X
hsa-miR-106a-5p	LRRC20		X
hsa-miR-106a-5p	TMEM123		X
hsa-miR-106a-5p	SUMF1		X
hsa-miR-106a-5p	MMP24		X
hsa-miR-106a-5p	C2orf69		X
hsa-miR-106a-5p	FNBP1L		X
hsa-miR-106a-5p	TSHZ3		X
hsa-miR-106a-5p	PARP6		X
hsa-miR-106a-5p	SSX2IP		X
hsa-miR-106a-5p	CCDC25		X
hsa-miR-106a-5p	NOL4		X
hsa-miR-106a-5p	LAMP1		X
hsa-miR-106a-5p	TRIM66		X
hsa-miR-106a-5p	GPR63		X
hsa-miR-106a-5p	KLHL20		X
hsa-miR-106a-5p	HIF1A		X
hsa-miR-106a-5p	CCND1		X
hsa-miR-106a-5p	CRIM1		X
hsa-miR-106a-5p	PAF1		X
hsa-miR-106a-5p	CNN1		X
hsa-miR-106a-5p	KLHL28		X
hsa-miR-106a-5p	FAM126B		X
hsa-miR-106a-5p	ELK4		X
hsa-miR-106a-5p	TRIM8		X
hsa-miR-106a-5p	UCP3		X
hsa-miR-106a-5p	ZFP91		X
hsa-miR-106a-5p	PEX5L		X
hsa-miR-106a-5p	TAOK1		X
hsa-miR-106a-5p	FAM117B		X
hsa-miR-106a-5p	TBC1D15		X
hsa-miR-106a-5p	FBXO31		X
hsa-miR-106a-5p	ZHX2		X
hsa-miR-106a-5p	ARHGEF3		X
hsa-miR-106a-5p	FBXO39		X
hsa-miR-106a-5p	PPP1R3B		X
hsa-miR-106a-5p	CSNK1G1		X
hsa-miR-106a-5p	MSL1		X
hsa-miR-106a-5p	TBC1D10C		X
hsa-miR-106a-5p	DAB2		X
hsa-miR-106a-5p	PDE3B		X
hsa-miR-106a-5p	FAM189A1		X
hsa-miR-106a-5p	IL25		X
hsa-miR-106a-5p	POLQ		X
hsa-miR-106a-5p	ZNF827		X
hsa-miR-106a-5p	SOCS6		X
hsa-miR-106a-5p	KPNA2		X
hsa-miR-106a-5p	SLC45A4		X
hsa-miR-106a-5p	FAM3C		X
hsa-miR-106a-5p	PAFAH1B2		X
hsa-miR-106a-5p	PHTF2		X
hsa-miR-106a-5p	SH2D5		X
hsa-miR-106a-5p	TMED8		X
hsa-miR-106a-5p	SCAMP2		X
hsa-miR-106a-5p	KLF12		X
hsa-miR-106a-5p	MAP3K3		X
hsa-miR-106a-5p	STX6		X
hsa-miR-106a-5p	MAP7		X
hsa-miR-106a-5p	ZBTB33		X
hsa-miR-106a-5p	B4GALT6		X
hsa-miR-106a-5p	KCNJ10		X
hsa-miR-106a-5p	PHF1		X
hsa-miR-106a-5p	RAB11FIP1		X
hsa-miR-106a-5p	AEN		X
hsa-miR-106a-5p	FRMD4B		X
hsa-miR-106a-5p	FBXO21		X
hsa-miR-106a-5p	RBMS1		X
hsa-miR-106a-5p	FRS2		X
hsa-miR-106a-5p	PRRX1		X
hsa-miR-106a-5p	SYNE1		X
hsa-miR-106a-5p	NCOA3		X
hsa-miR-106a-5p	CREBRF		X
hsa-miR-106a-5p	MTMR3		X
hsa-miR-106a-5p	SLC25A51		X
hsa-miR-106a-5p	HMGB3		X
hsa-miR-106a-5p	NETO2		X
hsa-miR-106a-5p	PCDHA2		X
hsa-miR-106a-5p	PCDHA4		X
hsa-miR-106a-5p	PCDHA12		X
hsa-miR-106a-5p	PCDHA7		X
hsa-miR-106a-5p	PCDHA5		X
hsa-miR-106a-5p	PCDHA10		X
hsa-miR-106a-5p	BICC1		X
hsa-miR-106a-5p	WEE1		X
hsa-miR-106a-5p	POU6F2		X
hsa-miR-106a-5p	CDCA3		X
hsa-miR-106a-5p	ATP1A2		X
hsa-miR-106a-5p	PCDHA1		X
hsa-miR-106a-5p	PCDHA3		X
hsa-miR-106a-5p	PCDHAC1		X
hsa-miR-106a-5p	PCDHA9		X
hsa-miR-106a-5p	PCDHA13		X
hsa-miR-106a-5p	PCDHA6		X
hsa-miR-106a-5p	PCDHA8		X
hsa-miR-106a-5p	PCDHA11		X
hsa-miR-106a-5p	CHIC1		X
hsa-miR-106a-5p	PGBD5		X
hsa-miR-106a-5p	MAP3K12		X
hsa-miR-106a-5p	ZNF385A		X
hsa-miR-106a-5p	VPS26A		X
hsa-miR-106a-5p	PCDHAC2		X
hsa-miR-106a-5p	PANX2		X
hsa-miR-106a-5p	L3MBTL3		X
hsa-miR-106a-5p	KDM2A		X
hsa-miR-106a-5p	UBE3C		X
hsa-miR-106a-5p	RGS9BP		X
hsa-miR-106a-5p	ATXN1L		X
hsa-miR-106a-5p	ARAP2		X
hsa-miR-106a-5p	KIAA1522		X
hsa-miR-106a-5p	RPS6KA1		X
hsa-miR-106a-5p	GDF11		X
hsa-miR-106a-5p	TBCEL		X
hsa-miR-106a-5p	SCN2A		X
hsa-miR-106a-5p	ZNF202		X
hsa-miR-106a-5p	RND3		X
hsa-miR-106a-5p	YES1		X
hsa-miR-106a-5p	MXI1		X
hsa-miR-106a-5p	LDLRAP1		X
hsa-miR-106a-5p	SCAMP5		X
hsa-miR-106a-5p	AL163636.6		X
hsa-miR-106a-5p	RABEP1		X
hsa-miR-106a-5p	RAD23B		X
hsa-miR-106a-5p	FZD3		X
hsa-miR-106a-5p	IPO7		X
hsa-miR-106a-5p	KIRREL		X
hsa-miR-106a-5p	SUCO		X
hsa-miR-106a-5p	PTPN3		X
hsa-miR-106a-5p	ATG2B		X
hsa-miR-106a-5p	RUNX3		X
hsa-miR-106a-5p	NEK9		X
hsa-miR-106a-5p	PRKACB		X
hsa-miR-106a-5p	RNF2		X
hsa-miR-106a-5p	SMAD5		X
hsa-miR-106a-5p	E2F2		X
hsa-miR-106a-5p	FBXW11		X
hsa-miR-106a-5p	HOXA2		X
hsa-miR-106a-5p	SLC39A6		X
hsa-miR-106a-5p	SNTB2		X
hsa-miR-106a-5p	SS18L1		X
hsa-miR-106a-5p	PTEN		X
hsa-miR-106a-5p	BNC2		X
hsa-miR-106a-5p	RNF145		X
hsa-miR-106a-5p	PLEKHA7		X
hsa-miR-106a-5p	PURB		X
hsa-miR-106a-5p	ULK1		X
hsa-miR-106a-5p	NUBP1		X
hsa-miR-106a-5p	ANKRD13C		X
hsa-miR-106a-5p	BCL2L2		X
hsa-miR-106a-5p	PLEKHO2		X
hsa-miR-106a-5p	NHLH1		X
hsa-miR-106a-5p	CSNK1A1		X
hsa-miR-106a-5p	FAM199X		X
hsa-miR-106a-5p	SH3PXD2A		X
hsa-miR-106a-5p	SLITRK2		X
hsa-miR-106a-5p	ZFYVE26		X
hsa-miR-106a-5p	PAK3		X
hsa-miR-106a-5p	DNAJC16		X
hsa-miR-106a-5p	PANK3		X
hsa-miR-106a-5p	MARCH8		X
hsa-miR-106a-5p	PLEKHM1		X
hsa-miR-106a-5p	DIP2A		X
hsa-miR-106a-5p	NEK10		X
hsa-miR-106a-5p	CEP120		X
hsa-miR-106a-5p	KRT81		X
hsa-miR-106a-5p	LMO3		X
hsa-miR-106a-5p	ATXN1		X
hsa-miR-106a-5p	TLE4		X
hsa-miR-106a-5p	ZNF697		X
hsa-miR-106a-5p	ZNF362		X
hsa-miR-106a-5p	CPEB3		X
hsa-miR-106a-5p	QKI		X
hsa-miR-106a-5p	SLC16A12		X
hsa-miR-106a-5p	NBEA		X
hsa-miR-106a-5p	FAM117A		X
hsa-miR-106a-5p	SH3BP5		X
hsa-miR-106a-5p	PKN2		X
hsa-miR-106a-5p	RB1CC1		X
hsa-miR-106a-5p	PLAG1		X
hsa-miR-106a-5p	AJUBA		X
hsa-miR-106a-5p	DOCK4		X
hsa-miR-106a-5p	ARHGEF11		X
hsa-miR-106a-5p	TP53INP2		X
hsa-miR-106a-5p	AHCTF1		X
hsa-miR-106a-5p	ZNF25		X
hsa-miR-106a-5p	SNX8		X
hsa-miR-106a-5p	SFMBT1		X
hsa-miR-106a-5p	SORL1		X
hsa-miR-106a-5p	MIER2		X
hsa-miR-106a-5p	FXR1		X
hsa-miR-106a-5p	SASH1		X
hsa-miR-106a-5p	ATG2A		X
hsa-miR-106a-5p	CSF1		X
hsa-miR-106a-5p	GLTSCR1L		X
hsa-miR-106a-5p	HOOK3		X
hsa-miR-106a-5p	TMEM168		X
hsa-miR-106a-5p	LYSMD3		X
hsa-miR-106a-5p	MXD1		X
hsa-miR-106a-5p	PFKFB3		X
hsa-miR-106a-5p	IKZF4		X
hsa-miR-106a-5p	YTHDF3		X
hsa-miR-106a-5p	PRR14L		X
hsa-miR-106a-5p	FGF4		X
hsa-miR-106a-5p	KIF3B		X
hsa-miR-106a-5p	GDA		X
hsa-miR-106a-5p	RAB5B		X
hsa-miR-106a-5p	XKR4		X
hsa-miR-106a-5p	MID1		X
hsa-miR-106a-5p	TMEM200C		X
hsa-miR-106a-5p	SRCIN1		X
hsa-miR-106a-5p	EIF5A2		X
hsa-miR-106a-5p	ITCH		X
hsa-miR-106a-5p	PHF6		X
hsa-miR-106a-5p	BICD2		X
hsa-miR-106a-5p	KIAA0922		X
hsa-miR-106a-5p	OCRL		X
hsa-miR-106a-5p	SNX9		X
hsa-miR-106a-5p	BBX		X
hsa-miR-106a-5p	MCC		X
hsa-miR-106a-5p	CTDSPL2		X
hsa-miR-106a-5p	WDR82		X
hsa-miR-106a-5p	RBM20		X
hsa-miR-106a-5p	NKX3-2		X
hsa-miR-106a-5p	NR2C2		X
hsa-miR-106a-5p	CXorf56		X
hsa-miR-106a-5p	NRIP3		X
hsa-miR-106a-5p	HEG1		X
hsa-miR-106a-5p	SLC35F3		X
hsa-miR-106a-5p	GCNT4		X
hsa-miR-106a-5p	NIN		X
hsa-miR-106a-5p	ZNF618		X
hsa-miR-106a-5p	TET1		X
hsa-miR-106a-5p	TRPM3		X
hsa-miR-106a-5p	NEURL1B		X
hsa-miR-106a-5p	SNX21		X
hsa-miR-106a-5p	MAPK4		X
hsa-miR-106a-5p	PTPRD		X
hsa-miR-106a-5p	CEP170		X
hsa-miR-106a-5p	FAM216B		X
hsa-miR-106a-5p	TP53INP1		X
hsa-miR-106a-5p	KIAA1671		X
hsa-miR-106a-5p	ABCG4		X
hsa-miR-106a-5p	GMPR		X
hsa-miR-106a-5p	CANT1		X
hsa-miR-106a-5p	GPC6		X
hsa-miR-106a-5p	ZDHHC8		X
hsa-miR-106a-5p	EPHB4		X
hsa-miR-106a-5p	ERO1LB		X
hsa-miR-106a-5p	DCBLD2		X
hsa-miR-106a-5p	KIAA0247		X
hsa-miR-106a-5p	GRIK1-AS2		X
hsa-miR-106a-5p	PDS5A		X
hsa-miR-106a-5p	RACGAP1		X
hsa-miR-106a-5p	AAK1		X
hsa-miR-106a-5p	SIRPA		X
hsa-miR-106a-5p	TRIM44		X
hsa-miR-106a-5p	SKI		X
hsa-miR-106a-5p	FGD1		X
hsa-miR-106a-5p	LPPR5		X
hsa-miR-106a-5p	CAPN15		X
hsa-miR-106a-5p	SIRT7		X
hsa-miR-106a-5p	BCL2L11		X
hsa-miR-106a-5p	MCM9		X
hsa-miR-106a-5p	NPAS3		X
hsa-miR-106a-5p	PLS1		X
hsa-miR-106a-5p	FSD1L		X
hsa-miR-106a-5p	HECA		X
hsa-miR-106a-5p	SYAP1		X
hsa-miR-106a-5p	STYX		X
hsa-miR-106a-5p	GABBR2		X
hsa-miR-106a-5p	CCND2		X
hsa-miR-106a-5p	EXPH5		X
hsa-miR-106a-5p	FAM131B		X
hsa-miR-106a-5p	CSRNP3		X
hsa-miR-106a-5p	PHLPP2		X
hsa-miR-106a-5p	LAMTOR1		X
hsa-miR-106a-5p	ZDHHC9		X
hsa-miR-106a-5p	PURG		X
hsa-miR-106a-5p	HS2ST1		X
hsa-miR-106a-5p	ENTPD4		X
hsa-miR-106a-5p	NFIB		X
hsa-miR-106a-5p	SETD7		X
hsa-miR-106a-5p	ZBTB8A		X
hsa-miR-106a-5p	TVP23B		X
hsa-miR-106a-5p	FAT2		X
hsa-miR-106a-5p	SALL3		X
hsa-miR-106a-5p	RAB30		X
hsa-miR-106a-5p	MAP3K1		X
hsa-miR-106a-5p	PCMTD1		X
hsa-miR-106a-5p	CDH24		X
hsa-miR-106a-5p	GRHL2		X
hsa-miR-106a-5p	EDA2R		X
hsa-miR-106a-5p	SLC4A4		X
hsa-miR-106a-5p	SLC7A2		X
hsa-miR-106a-5p	TRAPPC10		X
hsa-miR-106a-5p	TNS1		X
hsa-miR-106a-5p	SCRT2		X
hsa-miR-106a-5p	BECN1		X
hsa-miR-106a-5p	ZNF805		X
hsa-miR-106a-5p	ARHGEF18		X
hsa-miR-106a-5p	TENM1		X
hsa-miR-106a-5p	BMP2K		X
hsa-miR-106a-5p	WDFY3		X
hsa-miR-106a-5p	FBXO28		X
hsa-miR-106a-5p	PLEKHA8		X
hsa-miR-106a-5p	VEGFA		X
hsa-miR-106a-5p	LHX9		X
hsa-miR-106a-5p	VWA7		X
hsa-miR-106a-5p	CCNJ		X
hsa-miR-106a-5p	DEDD		X
hsa-miR-106a-5p	MAK16		X
hsa-miR-106a-5p	PIKFYVE		X
hsa-miR-106a-5p	CHD5		X
hsa-miR-106a-5p	PLCB1		X
hsa-miR-106a-5p	RB1		X
hsa-miR-106a-5p	CIT		X
hsa-miR-106a-5p	PTPN21		X
hsa-miR-106a-5p	PDGFB		X
hsa-miR-106a-5p	PKNOX1		X
hsa-miR-106a-5p	PPP6R3		X
hsa-miR-106a-5p	NFIC		X
hsa-miR-106a-5p	NDEL1		X
hsa-miR-106a-5p	GOSR1		X
hsa-miR-106a-5p	LIMK1		X
hsa-miR-106a-5p	ELAVL2		X
hsa-miR-106a-5p	CNNM3		X
hsa-miR-106a-5p	CAPRIN1		X
hsa-miR-106a-5p	CRAMP1L		X
hsa-miR-106a-5p	TIPARP		X
hsa-miR-106a-5p	APBB2		X
hsa-miR-106a-5p	RGS4		X
hsa-miR-106a-5p	WNT9B		X
hsa-miR-106a-5p	CYP26B1		X
hsa-miR-106a-5p	AKT3		X
hsa-miR-106a-5p	ANKRD12		X
hsa-miR-106a-5p	SALL1		X
hsa-miR-106a-5p	TBX3		X
hsa-miR-106a-5p	USP6		X
hsa-miR-106a-5p	LITAF		X
hsa-miR-106a-5p	PHIP		X
hsa-miR-106a-5p	CCNT2		X
hsa-miR-106a-5p	DLGAP2		X
hsa-miR-106a-5p	PURA		X
hsa-miR-106a-5p	MGEA5		X
hsa-miR-106a-5p	PEAK1		X
hsa-miR-106a-5p	ADIPOR2		X
hsa-miR-106a-5p	SPRY4		X
hsa-miR-106a-5p	PTPRJ		X
hsa-miR-106a-5p	ITGA4		X
hsa-miR-106a-5p	FLT1		X
hsa-miR-106a-5p	BMP2		X
hsa-miR-106a-5p	STK11IP		X
hsa-miR-106a-5p	FAF2		X
hsa-miR-106a-5p	RASGEF1A		X
hsa-miR-106a-5p	FBXO10		X
hsa-miR-106a-5p	CACUL1		X
hsa-miR-106a-5p	U2SURP		X
hsa-miR-106a-5p	SEMA5A		X
hsa-miR-106a-5p	C9orf64		X
hsa-miR-106a-5p	ZNF280B		X
hsa-miR-106a-5p	KLF9		X
hsa-miR-106a-5p	PTGFRN		X
hsa-miR-106a-5p	PLCXD3		X
hsa-miR-106a-5p	ACSL4		X
hsa-miR-106a-5p	SLC33A1		X
hsa-miR-106a-5p	VTI1A		X
hsa-miR-106a-5p	LDLRAD3		X
hsa-miR-106a-5p	ZNF532		X
hsa-miR-106a-5p	MYNN		X
hsa-miR-106a-5p	KPNA3		X
hsa-miR-106a-5p	ADAMTSL2		X
hsa-miR-106a-5p	MCM3		X
hsa-miR-106a-5p	IL1RAP		X
hsa-miR-106a-5p	INO80		X
hsa-miR-106a-5p	ATP2B2		X
hsa-miR-106a-5p	GPR157		X
hsa-miR-106a-5p	FOXA1		X
hsa-miR-106a-5p	BID		X
hsa-miR-106a-5p	RYBP		X
hsa-miR-106a-5p	PIP4K2C		X
hsa-miR-106a-5p	TMEM231		X
hsa-miR-106a-5p	ZNF236		X
hsa-miR-106a-5p	PDLIM5		X
hsa-miR-106a-5p	DSTYK		X
hsa-miR-106a-5p	RAPGEF2		X
hsa-miR-106a-5p	SAMD8		X
hsa-miR-106a-5p	CRTC3		X
hsa-miR-106a-5p	KIF1B		X
hsa-miR-106a-5p	GAN		X
hsa-miR-106a-5p	GPR37		X
hsa-miR-106a-5p	2002-09-01		X
hsa-miR-106a-5p	RASA2		X
hsa-miR-106a-5p	MCF2L		X
hsa-miR-106a-5p	SHANK2		X
hsa-miR-106a-5p	PGM2L1		X
hsa-miR-106a-5p	KIF26B		X
hsa-miR-106a-5p	USP53		X
hsa-miR-106a-5p	PDE1B		X
hsa-miR-106a-5p	FNDC3A		X
hsa-miR-106a-5p	TCTEX1D1		X
hsa-miR-106a-5p	MAST3		X
hsa-miR-106a-5p	C16orf72		X
hsa-miR-106a-5p	RASGRF2		X
hsa-miR-106a-5p	SFXN5		X
hsa-miR-106a-5p	GIGYF1		X
hsa-miR-106a-5p	EFNB2		X
hsa-miR-106a-5p	SLC48A1		X
hsa-miR-106a-5p	ATOH8		X
hsa-miR-106a-5p	RPS6KA2		X
hsa-miR-106a-5p	SRGAP1		X
hsa-miR-106a-5p	IPO9		X
hsa-miR-106a-5p	SLC24A4		X
hsa-miR-106a-5p	IPCEF1		X
hsa-miR-106a-5p	MARCH1		X
hsa-miR-106a-5p	RPP14		X
hsa-miR-106a-5p	RNF150		X
hsa-miR-106a-5p	TNRC6C		X
hsa-miR-106a-5p	ANKIB1		X
hsa-miR-106a-5p	EEA1		X
hsa-miR-106a-5p	RAB21		X
hsa-miR-106a-5p	YPEL1		X
hsa-miR-106a-5p	THBS2		X
hsa-miR-106a-5p	UBR5		X
hsa-miR-106a-5p	FAT4		X
hsa-miR-106a-5p	GATAD2B		X
hsa-miR-106a-5p	KMT2C		X
hsa-miR-106a-5p	CAPN7		X
hsa-miR-106a-5p	ZC3H7B		X
hsa-miR-106a-5p	SLC30A1		X
hsa-miR-106a-5p	FBXL3		X
hsa-miR-106a-5p	KIAA1462		X
hsa-miR-106a-5p	CCDC144A		X
hsa-miR-106a-5p	GRIN2B		X
hsa-miR-106a-5p	RPS6KA4		X
hsa-miR-106a-5p	TBC1D2		X
hsa-miR-106a-5p	COL4A1		X
hsa-miR-106a-5p	MYO9A		X
hsa-miR-106a-5p	ISM2		X
hsa-miR-106a-5p	ALX4		X
hsa-miR-106a-5p	UBFD1		X
hsa-miR-106a-5p	BTG1		X
hsa-miR-106a-5p	FAM160B1		X
hsa-miR-106a-5p	POFUT1		X
hsa-miR-106a-5p	DUSP8		X
hsa-miR-106a-5p	TSKU		X
hsa-miR-106a-5p	TBL1X		X
hsa-miR-106a-5p	SULF1		X
hsa-miR-106a-5p	SLC36A1		X
hsa-miR-106a-5p	RAB8B		X
hsa-miR-106a-5p	LRP12		X
hsa-miR-106a-5p	FMNL3		X
hsa-miR-106a-5p	ZBTB14		X
hsa-miR-106a-5p	MYLIP		X
hsa-miR-106a-5p	KCNS2		X
hsa-miR-106a-5p	BCL6		X
hsa-miR-106a-5p	DPP3		X
hsa-miR-106a-5p	KCNRG		X
hsa-miR-106a-5p	ANKRD28		X
hsa-miR-106a-5p	NACC2		X
hsa-miR-106a-5p	CREB1		X
hsa-miR-106a-5p	LHX4		X
hsa-miR-106a-5p	PKD1		X
hsa-miR-106a-5p	SLC9A2		X
hsa-miR-106a-5p	KDM6B		X
hsa-miR-106a-5p	JOSD1		X
hsa-miR-106a-5p	RAB11FIP5		X
hsa-miR-106a-5p	PDK3		X
hsa-miR-106a-5p	TBC1D9		X
hsa-miR-106a-5p	OTUD4		X
hsa-miR-106a-5p	SESN2		X
hsa-miR-106a-5p	SLC30A3		X
hsa-miR-106a-5p	CAMTA2		X
hsa-miR-106a-5p	CYB561D1		X
hsa-miR-106a-5p	ERMP1		X
hsa-miR-106a-5p	N/A		X
hsa-miR-106a-5p	SMAD1		X
hsa-miR-106a-5p	FAM83F		X
hsa-miR-106a-5p	SCD5		X
hsa-miR-106a-5p	LYST		X
hsa-miR-106a-5p	ASXL3		X
hsa-miR-106a-5p	ST8SIA3		X
hsa-miR-106a-5p	UHMK1		X
hsa-miR-106a-5p	ACVR1B		X
hsa-miR-106a-5p	ARHGAP26		X
hsa-miR-106a-5p	TET2		X
hsa-miR-106a-5p	PRDM10		X
hsa-miR-106a-5p	PREX1		X
hsa-miR-106a-5p	AKAP9		X
hsa-miR-106a-5p	MBD5		X
hsa-miR-106a-5p	PCYT1B		X
hsa-miR-106a-5p	CRIPT		X
hsa-miR-106a-5p	DIEXF		X
hsa-miR-106a-5p	CERS6		X
hsa-miR-106a-5p	PPARGC1B		X
hsa-miR-106a-5p	NBEAL1		X
hsa-miR-106a-5p	HCN4		X
hsa-miR-106a-5p	GPD2		X
hsa-miR-106a-5p	MBNL3		X
hsa-miR-106a-5p	SCN2B		X
hsa-miR-106a-5p	RASSF3		X
hsa-miR-106a-5p	TADA2B		X
hsa-miR-106a-5p	ANKRD33B		X
hsa-miR-106a-5p	RNF217		X
hsa-miR-106a-5p	RORB		X
hsa-miR-106a-5p	ITGB6		X
hsa-miR-106a-5p	ZBTB21		X
hsa-miR-106a-5p	DYRK1A		X
hsa-miR-106a-5p	FGF5		X
hsa-miR-106a-5p	TTC9		X
hsa-miR-106a-5p	JAZF1		X
hsa-miR-106a-5p	ANKRD29		X
hsa-miR-106a-5p	UPF3A		X
hsa-miR-106a-5p	DPF3		X
hsa-miR-106a-5p	FRK		X
hsa-miR-106a-5p	UBASH3B		X
hsa-miR-106a-5p	EPGN		X
hsa-miR-106a-5p	SLC25A44		X
hsa-miR-106a-5p	RAB11FIP4		X
hsa-miR-106a-5p	SLC40A1		X
hsa-miR-106a-5p	WNK3		X
hsa-miR-106a-5p	CIC		X
hsa-miR-106a-5p	C6orf62		X
hsa-miR-106a-5p	DOK6		X
hsa-miR-106a-5p	SPRED1		X
hsa-miR-106a-5p	TGOLN2		X
hsa-miR-106a-5p	FAIM2		X
hsa-miR-106a-5p	TSPAN9		X
hsa-miR-106a-5p	DNAJC28		X
hsa-miR-106a-5p	TCF21		X
hsa-miR-106a-5p	ACTR1A		X
hsa-miR-106a-5p	ROCK2		X
hsa-miR-106a-5p	ACBD5		X
hsa-miR-106a-5p	IGSF10		X
hsa-miR-106a-5p	PRDM12		X
hsa-miR-106a-5p	HIAT1		X
hsa-miR-106a-5p	SLK		X
hsa-miR-106a-5p	SLC6A9		X
hsa-miR-106a-5p	DSG4		X
hsa-miR-106a-5p	RAPGEF5		X
hsa-miR-106a-5p	SYNM		X
hsa-miR-106a-5p	NAV2		X
hsa-miR-106a-5p	TAL1		X
hsa-miR-106a-5p	UBE2B		X
hsa-miR-106a-5p	WDFY2		X
hsa-miR-106a-5p	MOSPD2		X
hsa-miR-106a-5p	DNM2		X
hsa-miR-106a-5p	FAM84B		X
hsa-miR-106a-5p	SLC30A7		X
hsa-miR-106a-5p	AFF4		X
hsa-miR-106a-5p	C16orf70		X
hsa-miR-106a-5p	VASP		X
hsa-miR-106a-5p	SLC5A3		X
hsa-miR-106a-5p	SLC5A3		X
hsa-miR-106a-5p	ARHGAP31		X
hsa-miR-106a-5p	SIN3B		X
hsa-miR-106a-5p	USP31		X
hsa-miR-106a-5p	IL17RD		X
hsa-miR-106a-5p	BTG2		X
hsa-miR-106a-5p	ZSCAN25		X
hsa-miR-106a-5p	LACE1		X
hsa-miR-106a-5p	USP32		X
hsa-miR-106a-5p	RUNDC1		X
hsa-miR-106a-5p	FEM1B		X
hsa-miR-106a-5p	SUV420H1		X
hsa-miR-106a-5p	SLC25A36		X
hsa-miR-106a-5p	TMEM245		X
hsa-miR-106a-5p	SLC4A7		X
hsa-miR-106a-5p	AP3D1		X
hsa-miR-106a-5p	MLLT1		X
hsa-miR-106a-5p	SV2B		X
hsa-miR-106a-5p	GALNT10		X
hsa-miR-106a-5p	GIT2		X
hsa-miR-106a-5p	TSR1		X
hsa-miR-106a-5p	ZBTB44		X
[truncated: 37,367 more rows]

## Sheet: B) miRNA-Protein prediction
miRNA	Target protein
miR-449a	ALDOA	HSPA1B
miR-106a-5p	EIF4H	HSPA8	SYNCRIP	LASP1
miR-150-5p	HSP90B1
miR-155-5p	YWHAZ
miR-23a-3p	HSP90B1	LASP1
miR-210-3p	STMN1
miR-20b-5p	EIF4H	HSPA8	SYNCRIP	LASP1
miR-92b-3p	YWHAZ	ACTR3
miR-363-3p	YWHAZ	ACTR3
miR-221-3p	ANXA1	SYNCRIP	STMN1
mir-30b-5p	YWHAZ	HSPA5	PPID	VIM
Let-7i-5p	SYNCRIP
miR-181b-5p	HSPA5	HSPA5	HSP90B1	RAN
miR-23b-3p	HSP90B1	LASP1
miR-20a-5p	EIF4H	HSPA8	SYNCRIP	LASP1
Let-7g-5p	SYNCRIP
miR-378a-3p	HSPA5	GRB2	VIM
miR-30d-5p	YWHAZ	HSPA5	PPID	VIM
miR-125b-5p	PSMB8
miR-125a-5p	PSMB8
miR-148b-5p	HSP90B1	SYNCRIP	PDIA3
miR-1-3p	YWHAZ	LASP1	ACTB	HSP90B1	SYNCRIP
miR-143-3p	LASP1	PCMT1
miR-199b-5p	HSPA5	LASP1
miR-218-5p	LASP1	YWHAZ	GNB1
miR-182-5p	GRB2	SYNCRIP	LASP1	PCMT1	ARHGDIA
miR-29b-3p	SYNCRIP	LASP1	FKBP4
miR-32-5p	YWHAZ	ACTR3
miR-204-5p	VIM	YWHAZ	SYNCRIP
miR-130a-53p	HSPA8	SYNCRIP
miR-128-3p	GRB2	LASP1
miR-451a	YWHAZ	YWHAZ	PSMB8
miR-144-3p	KCTD12	SYNCRIP	STMN1
miR-139-5p	KCTD12	GNB1
miR-122-5p	ALDOA	ALDOA
miR-96-5p	GRB2	LCP1	PCMT1	ARHGDIA
miR-148a-3p	HSP90B1	SYNCRIP	PDIA3
miR-151a-5p	ARHGDIA
miR-217	PCMT1

## Sheet: C) miRNA-Protein Pairing
miRNA DE vs Protein DE (Lymph nodes)
miRNA	Protein
miR-106a-5p	LASP1
miR-155-5p	YWHAZ
miR-23a-3p	LASP1
miR-210-3p	STMN1
miR-20b-5p	LASP1
miR-92b-3p	YWHAZ	ACTR3
miR-363-3p	YWHAZ	ACTR3
miR-221-3p	STMN1
mir-30b-5p	YWHAZ	VIM
miR-181b-5p	YWHAZ
miR-23b-3p	LASP1
miR-20a-5p	LASP1
miR-378a-3p	VIM
miR-30d-5p	PPID	HSPA5
miR-125b-5p	PSMB8
miR-125a-5p	PSMB8
miR-148b-5p	HSP90B1	SYNCRIP	PDIA3
miR-1-3p	HSP90B1	SYNCRIP
miR-143-3p	PCMT1
miR-199b-5p	HSPA5
miR-182-5p	GRB2	SYNCRIP	PCMT1
miR-29b-3p	SYNCRIP	FKBP4
miR-204-5p	SYNCRIP
miR-130a-53p	HSPA8	SYNCRIP
miR-128-3p	GRB2
miR-451a	PSMB8
miR-144-3p	SYNCRIP
miR-122-5p	ALDOA	ALDOA
miR-96-5p	GRB2	PCMT1
miR-148a-3p	HSP90B1	SYNCRIP	PDIA3
miR-217	PCMT1
